# Supplementary material for: First record of the subfamily Epitraninae from Saudi Arabia (Hymenoptera, Chalcidoidea, Chalcididae), with the description of three new species
Source: Zookeys. 2020 Oct 27;979:35–86. doi: 10.3897/zookeys.979.52059 (PMC7609529; doi:10.3897/zookeys.979.52059)
Supplement: XML Treatment for Epitranus delvarei [file zookeys.979.52059-treatment1.xml]

<!DOCTYPE tp:taxon-treatment
  PUBLIC "-//TaxonX//DTD Taxonomic Treatment Publishing DTD v0 20100105//EN" "tax-treatment-NSO.dtd">
<tp:taxon-treatment xmlns:tp="http://www.plazi.org/taxpub"><tp:treatment-meta><kwd-group><label>Taxon classification</label><kwd><named-content xmlns:xlink="http://www.w3.org/1999/xlink" content-type="kingdom">Animalia</named-content></kwd><kwd><named-content xmlns:xlink="http://www.w3.org/1999/xlink" content-type="order">Hymenoptera</named-content></kwd><kwd><named-content xmlns:xlink="http://www.w3.org/1999/xlink" content-type="family">Chalcididae</named-content></kwd></kwd-group><mixed-citation publication-type="journal"><person-group><name><surname>Gadallah</surname><given-names>Neveen S.</given-names></name><name><surname>Soliman</surname><given-names>Ahmed M.</given-names></name><name><surname>Dhafer</surname><given-names>Hathal M. Al</given-names></name></person-group><article-title>First record of the subfamily <tp:taxon-name><tp:taxon-name-part taxon-name-part-type="subfamily">Epitraninae</tp:taxon-name-part></tp:taxon-name> from Saudi Arabia (<tp:taxon-name><tp:taxon-name-part taxon-name-part-type="order">Hymenoptera</tp:taxon-name-part></tp:taxon-name>, <tp:taxon-name><tp:taxon-name-part taxon-name-part-type="superfamily">Chalcidoidea</tp:taxon-name-part></tp:taxon-name>, <tp:taxon-name><tp:taxon-name-part taxon-name-part-type="family">Chalcididae</tp:taxon-name-part></tp:taxon-name>), with the description of three new species</article-title><source>Zookeys</source><day>27</day><month>10</month><year>2020</year><volume>979</volume><fpage>35</fpage><lpage>86</lpage><pub-id pub-id-type="doi">10.3897/zookeys.979.52059</pub-id></mixed-citation></tp:treatment-meta><tp:nomenclature><tp:taxon-name><object-id xmlns:xlink="http://www.w3.org/1999/xlink" content-type="arpha" xlink:type="simple">1134283F-A6D8-57CF-83A3-F4AAE38B9427</object-id>
                <tp:taxon-name-part taxon-name-part-type="genus" reg="Epitranus">Epitranus</tp:taxon-name-part>
                <tp:taxon-name-part taxon-name-part-type="species" reg="delvarei">delvarei</tp:taxon-name-part>
                <object-id xmlns:xlink="http://www.w3.org/1999/xlink" content-type="zoobank" xlink:type="simple">http://zoobank.org/FC3FE0A6-CA05-4FBC-A6B1-85EF87E13E0C</object-id>
              </tp:taxon-name><tp:taxon-authority>Soliman &amp; Gadallah</tp:taxon-authority><tp:taxon-status xmlns:xlink="http://www.w3.org/1999/xlink" xlink:type="simple">sp. nov.</tp:taxon-status><xref ref-type="fig" rid="F1">Figures 1</xref><xref ref-type="fig" rid="F2">, 2</xref><xref ref-type="fig" rid="F3">, 3</xref><xref ref-type="fig" rid="F4">, 4</xref><xref ref-type="fig" rid="F5">, 5</xref></tp:nomenclature><tp:treatment-sec sec-type="type material" id="SECID0EF2AE"><title>Type material.</title><p><bold><italic>Holotype</italic></bold> ♀: <bold>Kingdom of Saudi Arabia</bold>, Asir, Abha, Garf Raydah Natural Reserve [<named-content xmlns:xlink="http://www.w3.org/1999/xlink" content-type="dwc:verbatimCoordinates" xlink:type="simple"><named-content content-type="geo-json" specific-use="{&#34;type&#34;:&#34;Point&#34;,&#34;coordinates&#34;:[42.395833,18.194722]}" id="NCID0EV2AE" xlink:type="simple">18°11'41"N, 42°23'45"E</named-content></named-content>, Alt. 1865 m], sweeping net, 12.IV.2019, leg. Ahmed M. Soliman [<named-content xmlns:xlink="http://www.w3.org/1999/xlink" content-type="dwc:institutional_code" xlink:type="simple">KSMA</named-content>]. <bold><italic>Paratypes</italic></bold>: 1♀, same data as for holotype [<named-content xmlns:xlink="http://www.w3.org/1999/xlink" content-type="dwc:institutional_code" xlink:type="simple">KSMA</named-content>]; 2♂, <bold>Kingdom of Saudi Arabia</bold>, Al-Baha, Al Mikhwa, Shada Al-Ala Natural Reserve [<named-content xmlns:xlink="http://www.w3.org/1999/xlink" content-type="dwc:verbatimCoordinates" xlink:type="simple"><named-content content-type="geo-json" specific-use="{&#34;type&#34;:&#34;Point&#34;,&#34;coordinates&#34;:[41.311122,19.843042]}" id="NCID0EM3AE" xlink:type="simple">19°50'34.95"N, 41°18'40.04"E</named-content></named-content>, Alt. 1679 m], sweeping net, 7.IV.2019, leg. Ahmed M. Soliman [<named-content xmlns:xlink="http://www.w3.org/1999/xlink" content-type="dwc:institutional_code" xlink:type="simple">KSMA</named-content>].</p><fig id="F1" position="float" orientation="portrait"><object-id xmlns:xlink="http://www.w3.org/1999/xlink" content-type="doi" xlink:type="simple">10.3897/zookeys.979.52059.figure1</object-id><object-id xmlns:xlink="http://www.w3.org/1999/xlink" content-type="arpha" xlink:type="simple">5DA8990E-B453-5DC8-B294-4BE73E3EC109</object-id><label>Figure 1.</label><caption><p><italic><tp:taxon-name><tp:taxon-name-part taxon-name-part-type="genus" reg="Epitranus">Epitranus</tp:taxon-name-part> <tp:taxon-name-part taxon-name-part-type="species" reg="delvarei">delvarei</tp:taxon-name-part></tp:taxon-name></italic> Soliman &amp; Gadallah, sp. nov. (holotype female). <bold>A, B, C</bold> habitus (lateral, dorsal and ventral views respectively).</p></caption><graphic xmlns:xlink="http://www.w3.org/1999/xlink" xlink:href="zookeys-979-035-g001.jpg" position="float" orientation="portrait" xlink:type="simple" id="oo_467078.jpg"><uri content-type="original_file" xlink:type="simple">https://binary.pensoft.net/fig/467078</uri></graphic></fig></tp:treatment-sec><tp:treatment-sec sec-type="diagnosis" id="SECID0EQ4AE"><title>Diagnosis.</title><p>Frontal lobe short, entire at free margin (Fig. <xref ref-type="fig" rid="F2">2B</xref>); frons finely reticulate (Fig. <xref ref-type="fig" rid="F2">2A</xref>); supra-antennal surface absent (Fig. <xref ref-type="fig" rid="F2">2A</xref>); <abbrev xmlns:xlink="http://www.w3.org/1999/xlink" xlink:title="distance between lateral ocellus and inner eye margin" id="ABBRID0EC5AE" xlink:type="simple">OOL</abbrev> slightly longer than AOD, ca. 1.75× <abbrev xmlns:xlink="http://www.w3.org/1999/xlink" xlink:title="lateral ocellus diameter" id="ABBRID0EG5AE" xlink:type="simple">OD</abbrev> (Fig. <xref ref-type="fig" rid="F2">2C</xref>); scape ends just below median ocellus (Fig. <xref ref-type="fig" rid="F1">1C</xref>); <abbrev xmlns:xlink="http://www.w3.org/1999/xlink" xlink:title="first funicular segments" id="ABBRID0ES5AE" xlink:type="simple">F1</abbrev> hardly longer than wide, as long as <abbrev xmlns:xlink="http://www.w3.org/1999/xlink" xlink:title="second funicular segments" id="ABBRID0EW5AE" xlink:type="simple">F2</abbrev> (Fig. <xref ref-type="fig" rid="F2">2D</xref>); clava bi-segmented, sharply pointed apically (Fig. <xref ref-type="fig" rid="F2">2D</xref>); post-orbital carina joining genal carina at a level of ventral edge of eye (Fig. <xref ref-type="fig" rid="F3">3B</xref>); pronotal humeral angle sharp, clearly 90° (Fig. <xref ref-type="fig" rid="F2">2E</xref>); mesonotum densely punctured, bearing relatively long, golden lanceolate setae (Fig. <xref ref-type="fig" rid="F2">2E</xref>); bottom of punctures on mesonotum and metepimeron and of areola of propodeum granulate (densely reticulate) and dull (Figs <xref ref-type="fig" rid="F2">2E</xref>, <xref ref-type="fig" rid="F3">3B</xref>); propodeum with median areola complete, not much longer than adpetiolar areola, distinctly widened posteriorly (1.5× as long as wide) (Fig. <xref ref-type="fig" rid="F3">3A</xref>); metacoxa 2.5× as long as wide, widened basally (Fig. <xref ref-type="fig" rid="F1">1C</xref>); metafemur ventrally with 10–12 small teeth following the stout basal one (Fig. <xref ref-type="fig" rid="F4">4A, B</xref>); tarsal scrobe deep and smooth throughout, reaching sub-basal prominence (Fig. <xref ref-type="fig" rid="F4">4B</xref>); fore wing bare, only sparse white microtrichiae present on underside (Fig. <xref ref-type="fig" rid="F3">3C</xref>); <abbrev xmlns:xlink="http://www.w3.org/1999/xlink" xlink:title="stigmal vein" id="ABBRID0ELAAG" xlink:type="simple">STV</abbrev> evidently diverging from anterior margin of wing (Fig. <xref ref-type="fig" rid="F3">3C</xref>).</p><fig id="F2" position="float" orientation="portrait"><object-id xmlns:xlink="http://www.w3.org/1999/xlink" content-type="doi" xlink:type="simple">10.3897/zookeys.979.52059.figure2</object-id><object-id xmlns:xlink="http://www.w3.org/1999/xlink" content-type="arpha" xlink:type="simple">7485C02E-FB57-593E-B674-2B7E6462BD08</object-id><label>Figure 2.</label><caption><p><italic><tp:taxon-name><tp:taxon-name-part taxon-name-part-type="genus" reg="Epitranus">Epitranus</tp:taxon-name-part> <tp:taxon-name-part taxon-name-part-type="species" reg="delvarei">delvarei</tp:taxon-name-part></tp:taxon-name></italic> Soliman &amp; Gadallah, sp. nov. (holotype female) <bold>A</bold> head (frontal view) <bold>B</bold> lower part of face (frontal view) <bold>C</bold> head, pronotum &amp; part of mesoscutum (dorsal view) <bold>D</bold> antennal pedicel and flagellum <bold>E</bold> head and mesosoma (dorsal view).</p></caption><graphic xmlns:xlink="http://www.w3.org/1999/xlink" xlink:href="zookeys-979-035-g002.jpg" position="float" orientation="portrait" xlink:type="simple" id="oo_467079.jpg"><uri content-type="original_file" xlink:type="simple">https://binary.pensoft.net/fig/467079</uri></graphic></fig><fig id="F3" position="float" orientation="portrait"><object-id xmlns:xlink="http://www.w3.org/1999/xlink" content-type="doi" xlink:type="simple">10.3897/zookeys.979.52059.figure3</object-id><object-id xmlns:xlink="http://www.w3.org/1999/xlink" content-type="arpha" xlink:type="simple">EECC4A03-F0CF-500F-BF52-114BB2285ED8</object-id><label>Figure 3.</label><caption><p><italic><tp:taxon-name><tp:taxon-name-part taxon-name-part-type="genus" reg="Epitranus">Epitranus</tp:taxon-name-part> <tp:taxon-name-part taxon-name-part-type="species" reg="delvarei">delvarei</tp:taxon-name-part></tp:taxon-name></italic> Soliman &amp; Gadallah, sp. nov. (holotype female) <bold>A</bold> part of mesoscutellum, metanotum, propodeum &amp; gastral petiole (dorsal view) <bold>B</bold> head &amp; mesosoma (lateral view) <bold>C</bold> fore wing (parts of wing membrane and <abbrev xmlns:xlink="http://www.w3.org/1999/xlink" xlink:title="marginal vein of fore wing" id="ABBRID0EOCAG" xlink:type="simple">MV</abbrev> and <abbrev xmlns:xlink="http://www.w3.org/1999/xlink" xlink:title="stigmal vein" id="ABBRID0ESCAG" xlink:type="simple">STV</abbrev> magnified).</p></caption><graphic xmlns:xlink="http://www.w3.org/1999/xlink" xlink:href="zookeys-979-035-g003.jpg" position="float" orientation="portrait" xlink:type="simple" id="oo_467080.jpg"><uri content-type="original_file" xlink:type="simple">https://binary.pensoft.net/fig/467080</uri></graphic></fig></tp:treatment-sec><tp:treatment-sec sec-type="description" id="SECID0E2CAG"><title>Description.</title><p><bold><italic>Female</italic></bold> (holotype, Figs <xref ref-type="fig" rid="F1">1</xref>–<xref ref-type="fig" rid="F4">4</xref>). Body length: 3.8 mm; fore wing length: 2.3 mm.</p><fig id="F4" position="float" orientation="portrait"><object-id xmlns:xlink="http://www.w3.org/1999/xlink" content-type="doi" xlink:type="simple">10.3897/zookeys.979.52059.figure4</object-id><object-id xmlns:xlink="http://www.w3.org/1999/xlink" content-type="arpha" xlink:type="simple">2FF40850-6D07-5461-942B-FD1426579E14</object-id><label>Figure 4.</label><caption><p><italic><tp:taxon-name><tp:taxon-name-part taxon-name-part-type="genus" reg="Epitranus">Epitranus</tp:taxon-name-part> <tp:taxon-name-part taxon-name-part-type="species" reg="delvarei">delvarei</tp:taxon-name-part></tp:taxon-name></italic> Soliman &amp; Gadallah, sp. nov. (holotype female) <bold>A, B</bold> hind leg, excluding coxa (outer and ventral views respectively).</p></caption><graphic xmlns:xlink="http://www.w3.org/1999/xlink" xlink:href="zookeys-979-035-g004.jpg" position="float" orientation="portrait" xlink:type="simple" id="oo_467081.jpg"><uri content-type="original_file" xlink:type="simple">https://binary.pensoft.net/fig/467081</uri></graphic></fig><p><italic>Head</italic> (Fig. <xref ref-type="fig" rid="F2">2A−E</xref>). Slightly wider than mesoscutum in dorsal view (1.1×), distinctly transverse (1.5× as wide as high in frontal view), and ca. 2.8× as wide as its length in profile. Frontovertex 1.6× as wide as eye height. Vertex almost smooth along OOD, finely densely punctate between lateral ocelli; <abbrev xmlns:xlink="http://www.w3.org/1999/xlink" xlink:title="Distance between median and lateral ocelli" id="ABBRID0EQEAG" xlink:type="simple">AOL</abbrev> 0.85× <abbrev xmlns:xlink="http://www.w3.org/1999/xlink" xlink:title="distance between lateral ocellus and inner eye margin" id="ABBRID0EUEAG" xlink:type="simple">OOL</abbrev>; <abbrev xmlns:xlink="http://www.w3.org/1999/xlink" xlink:title="distance between lateral ocellus and inner eye margin" id="ABBRID0EYEAG" xlink:type="simple">OOL</abbrev> 1.75× <abbrev xmlns:xlink="http://www.w3.org/1999/xlink" xlink:title="lateral ocellus diameter" id="ABBRID0E3EAG" xlink:type="simple">OD</abbrev>; <abbrev xmlns:xlink="http://www.w3.org/1999/xlink" xlink:title="distance between lateral ocelli" id="ABBRID0EAFAG" xlink:type="simple">POL</abbrev> 2.14× <abbrev xmlns:xlink="http://www.w3.org/1999/xlink" xlink:title="distance between lateral ocellus and inner eye margin" id="ABBRID0EEFAG" xlink:type="simple">OOL</abbrev>; discal surface not much expanded, squamosa reticulate, separated from orbit by 5–6 rows of piliferous points, and from median ocellus by three rows; orbital surface transversely alutaceous, laterally with fine upwardly directed long setae; preorbital carina extremely weak; malar area densely finely punctate; malar space 0.78× as long as eye height in lateral view; malar carina absent; suborbital carina distinct; gena coarsely foveolate, with inwardly directed fine setae; post-orbital carina lamellate, joining genal carina at a level of ventral edge of eye, strongly converging to the higher edge of the eye (nearly touching it); occipital area finely densely reticulate (with raised network), with some very superficial punctures in between; occipital carina, just above formen magnum (or dorsally), relatively thick. Interantennal distance moderate (0.6× as wide as torulus diameter); a weak longitudinal carina could be seen between antennal toruli. Frontal lobe very short, not masking clypeus, with free margin entire.</p><p><italic>Antenna</italic> (Fig. <xref ref-type="fig" rid="F2">2D</xref>). 13-segmented (clava bi-segmented), with sparse short setae; scape relatively long (1.28× as long as eye height), ends just below median ocellus; pedicel cylindrical, 1.65× as long as wide; anellus transverse (0.28× as long as wide); <abbrev xmlns:xlink="http://www.w3.org/1999/xlink" xlink:title="first funicular segments" id="ABBRID0EQFAG" xlink:type="simple">F1</abbrev> 1.1× as long as wide, as long as <abbrev xmlns:xlink="http://www.w3.org/1999/xlink" xlink:title="second funicular segments" id="ABBRID0EUFAG" xlink:type="simple">F2</abbrev>, slightly shorter than <abbrev xmlns:xlink="http://www.w3.org/1999/xlink" xlink:title="seventh funicular segments" id="ABBRID0EYFAG" xlink:type="simple">F7</abbrev> (0.78×); clava sharply tapered apically, 2.5× as long as wide. Flagellomeres (except the first) bearing mostly a single row of <abbrev xmlns:xlink="http://www.w3.org/1999/xlink" xlink:title="multiparous plate sensilla" id="ABBRID0E3FAG" xlink:type="simple">MPS</abbrev>, two rows for preclaval.</p><p><italic>Mesosoma</italic> (Figs <xref ref-type="fig" rid="F2">2E</xref>, <xref ref-type="fig" rid="F3">3A, B</xref>). 1.5× as long as mesoscutum width, with lanceolate setae. Pronotal collar 3.7× as wide as long, finely punctate, with fine sparse setae (setae adpressed and short), its sides slightly convex; lateral panel of pronotum rugose; humeral angle clearly 90°. Mesoscutum 2.7× as long as median length of pronotal collar, setiferous foveolate, the foveolae small anteriorly, with alutaceous interspaces, becoming larger with smooth interspaces posteriorly, widely spaced on scapula leaving smooth areas posteriorly. Notauli distinct, finely crenulate. Tegula broadly angulated posteriorly, smooth to finely alutaceous. Mesoscutellum hardly longer than wide (1.07×), densely setiferous foveolate, foveolae finely reticulate inside, with posterior margin broadly rounded. Axilla almost smooth. Propodeum with median areola distinctly widened posteriorly (1.5× as long as wide), weakly transversely carinate inside, extends to reach adpetiolar areola; prestigmatic areola with lanceolate, rather dense setae. Mesopleuron with adscrobal area coarsely foveolate, foveolae finely punctate inside; femoral depression finely transversely striated, ventral shelf of mesepisternum finely punctate, with adpressed setae. Metepimeron densely, closely foveolate throughout, with fine, adpressed lanceolate setae; metepisternum micro-reticulate, with two median carinae ending on a transverse posterior carina with two large teeth; adpetiolar area concave, with a large irregular projection posteriorly.</p><p><italic>Wings</italic> (Fig. <xref ref-type="fig" rid="F3">3C</xref>). Fore wing 2.77× as long as wide, bare on upper and undersides; <abbrev xmlns:xlink="http://www.w3.org/1999/xlink" xlink:title="marginal vein of fore wing" id="ABBRID0EUGAG" xlink:type="simple">MV</abbrev> 0.68× as long as costal cell; <abbrev xmlns:xlink="http://www.w3.org/1999/xlink" xlink:title="stigmal vein" id="ABBRID0EYGAG" xlink:type="simple">STV</abbrev> slightly longer than wide, forming with anterior margin an angle of ca. 45°. Hind wing bare, with three hamuli.</p><p><italic>Hind leg</italic> (Figs <xref ref-type="fig" rid="F1">1C</xref>, <xref ref-type="fig" rid="F4">4A, B</xref>). Metacoxa 2.5× as long as wide, widened basally, slightly shorter than metafemur (0.92×), finely transversely alutaceous on outer-dorsal face, rest densely punctured with short setae more densely distributed basoventrally. Metafemur 1.97× as long as wide, with dense setiferous punctures throughout, outer ventral margin with a stout tooth basally, followed by 12 smaller, similar teeth. Tarsal scrobe long, reaching sub-basal prominence; proximal fourth of metatibia finely punctate; edge of sub-basal prominence with four denticles concealed under white pubescence.</p><p><italic>Metasoma</italic> (Figs <xref ref-type="fig" rid="F1">1A−C</xref>, <xref ref-type="fig" rid="F3">3A</xref>). Petiole relatively short (4.5× as long as wide, 0.92× as long as dorsal length of <abbrev xmlns:xlink="http://www.w3.org/1999/xlink" xlink:title="gastral tergite" id="ABBRID0EUHAG" xlink:type="simple">Gt</abbrev><sub>1</sub>, and 0.68× as long as gaster), with a weak incomplete median carina, extending along its basal half, two (sublateral and lateral) ridges extending along its whole length, area between sublateral ridges faintly coriaceous (smooth apically). Gaster subcircular in lateral view (1.45× as long as height), somewhat ovoid in dorsal view. <abbrev xmlns:xlink="http://www.w3.org/1999/xlink" xlink:title="gastral tergite" id="ABBRID0EZHAG" xlink:type="simple">Gt</abbrev><sub>1</sub> long, occupying most of gaster (0.75× as long as the whole length of gaster in dorsal view), deeply concave posteriorly, mostly smooth (densely finely punctulate postero-laterally); remaining tergites short, densely finely punctulate, finely setose. <abbrev xmlns:xlink="http://www.w3.org/1999/xlink" xlink:title="gastral tergite" id="ABBRID0E5HAG" xlink:type="simple">Gt</abbrev><sub>2</sub> slightly concave posteriorly. Ovipositor slightly extended to apex of gaster.</p><p><italic>Color</italic> (Figs <xref ref-type="fig" rid="F1">1A−C</xref>, <xref ref-type="fig" rid="F3">3C</xref>). Head including antennal flagellomeres and clava are black, except a broad band around inner margin of eye, malar area, clypeus and antennal scape to anellus are reddish brown. Mesosoma including legs and metasoma reddish brown, except anterior third of mesoscutal middle lobe, antero-inner corner of scapula, posterior margin of mesoscutellum, dorsellum, most of propodeum and ovipositor are black; propodeum postero-laterally reddish brown; outer faces of fore and mid femora and tibiae, dorsal face of metacoxa, inner face of metafemur, basal two-thirds of petiole and <abbrev xmlns:xlink="http://www.w3.org/1999/xlink" xlink:title="gastral tergite" id="ABBRID0EPIAG" xlink:type="simple">Gt</abbrev><sub>1</sub> dorsally with blackish tint. Tegula glassy yellowish red. Wings hyaline, with pale brown to yellowish veins.</p><p><bold><italic>Male</italic></bold> (<bold>Paratype</bold>, Fig. <xref ref-type="fig" rid="F5">5A−C</xref>). Differs from the female in the following: <abbrev xmlns:xlink="http://www.w3.org/1999/xlink" xlink:title="Distance between median and lateral ocelli" id="ABBRID0EBJAG" xlink:type="simple">AOL</abbrev> slightly longer than <abbrev xmlns:xlink="http://www.w3.org/1999/xlink" xlink:title="distance between lateral ocellus and inner eye margin" id="ABBRID0EFJAG" xlink:type="simple">OOL</abbrev> (1.16×); <abbrev xmlns:xlink="http://www.w3.org/1999/xlink" xlink:title="distance between lateral ocellus and inner eye margin" id="ABBRID0EJJAG" xlink:type="simple">OOL</abbrev> 1.2× as long as <abbrev xmlns:xlink="http://www.w3.org/1999/xlink" xlink:title="lateral ocellus diameter" id="ABBRID0ENJAG" xlink:type="simple">OD</abbrev>; <abbrev xmlns:xlink="http://www.w3.org/1999/xlink" xlink:title="distance between lateral ocelli" id="ABBRID0ERJAG" xlink:type="simple">POL</abbrev> 2.8× as long as <abbrev xmlns:xlink="http://www.w3.org/1999/xlink" xlink:title="distance between lateral ocellus and inner eye margin" id="ABBRID0EVJAG" xlink:type="simple">OOL</abbrev>; interantennal distance 1.2× as long as antennal torulus diameter; <abbrev xmlns:xlink="http://www.w3.org/1999/xlink" xlink:title="first funicular segments" id="ABBRID0EZJAG" xlink:type="simple">F1</abbrev> longer (1.4× as long as wide, 1.06 as long as <abbrev xmlns:xlink="http://www.w3.org/1999/xlink" xlink:title="seventh funicular segments" id="ABBRID0E4JAG" xlink:type="simple">F7</abbrev>); mesoscutum length 3.3× as long as pronotum median length; metacoxa shorter, ca. 1.18× as long as width; petiole longer (5.7× as long as wide), with medial carina extending along its whole length; head and mesosoma completely black (except clypeus and tegula); metacoxa and petiole mostly black.</p><fig id="F5" position="float" orientation="portrait"><object-id xmlns:xlink="http://www.w3.org/1999/xlink" content-type="doi" xlink:type="simple">10.3897/zookeys.979.52059.figure5</object-id><object-id xmlns:xlink="http://www.w3.org/1999/xlink" content-type="arpha" xlink:type="simple">AB0E1AF8-1653-5E0B-8325-4C0B62814B44</object-id><label>Figure 5.</label><caption><p><italic><tp:taxon-name><tp:taxon-name-part taxon-name-part-type="genus" reg="Epitranus">Epitranus</tp:taxon-name-part> <tp:taxon-name-part taxon-name-part-type="species" reg="delvarei">delvarei</tp:taxon-name-part></tp:taxon-name></italic> Soliman &amp; Gadallah, sp. nov. (paratype male) <bold>A, B</bold> habitus (lateral and dorsal views respectively) <bold>C</bold> antennal pedicel and flagellum.</p></caption><graphic xmlns:xlink="http://www.w3.org/1999/xlink" xlink:href="zookeys-979-035-g005.jpg" position="float" orientation="portrait" xlink:type="simple" id="oo_467082.jpg"><uri content-type="original_file" xlink:type="simple">https://binary.pensoft.net/fig/467082</uri></graphic></fig></tp:treatment-sec><tp:treatment-sec sec-type="remarks" id="SECID0E4KAG"><title>Remarks.</title><p><italic><tp:taxon-name><tp:taxon-name-part taxon-name-part-type="genus" reg="Epitranus">Epitranus</tp:taxon-name-part> <tp:taxon-name-part taxon-name-part-type="species" reg="delvarei">delvarei</tp:taxon-name-part></tp:taxon-name></italic> differs from all species of the genus in having small teeth on the metafemur; the presence of dense reticulation in the bottom of punctures on mesoscutellum, metepimeron, as well as areola of propodeum; tarsal scrobe of metatibia reaching sub-basal prominence.</p></tp:treatment-sec><tp:treatment-sec sec-type="host" id="SECID0EOLAG"><title>Hosts.</title><p>Unknown.</p></tp:treatment-sec><tp:treatment-sec sec-type="distribution" id="SECID0ETLAG"><title>Distribution.</title><p>Saudi Arabia (Al-Baha and Asir regions).</p></tp:treatment-sec><tp:treatment-sec sec-type="etymology" id="SECID0EYLAG"><title>Etymology.</title><p>The new species is named <italic><tp:taxon-name><tp:taxon-name-part taxon-name-part-type="genus" reg="Epitranus"/><tp:taxon-name-part taxon-name-part-type="species" reg="delvarei">delvarei</tp:taxon-name-part></tp:taxon-name></italic>, in honor of Gerard Delvare, for his kind efforts and help in the identification of several chalcid species.</p></tp:treatment-sec></tp:taxon-treatment>
