# Supplementary material for: First record of the subfamily Epitraninae from Saudi Arabia (Hymenoptera, Chalcidoidea, Chalcididae), with the description of three new species
Source: Zookeys. 2020 Oct 27;979:35–86. doi: 10.3897/zookeys.979.52059 (PMC7609529; doi:10.3897/zookeys.979.52059)
Supplement: XML Treatment for Epitranus similis [file zookeys.979.52059-treatment2.xml]

<!DOCTYPE tp:taxon-treatment
  PUBLIC "-//TaxonX//DTD Taxonomic Treatment Publishing DTD v0 20100105//EN" "tax-treatment-NSO.dtd">
<tp:taxon-treatment xmlns:tp="http://www.plazi.org/taxpub"><tp:treatment-meta><kwd-group><label>Taxon classification</label><kwd><named-content xmlns:xlink="http://www.w3.org/1999/xlink" content-type="kingdom">Animalia</named-content></kwd><kwd><named-content xmlns:xlink="http://www.w3.org/1999/xlink" content-type="order">Hymenoptera</named-content></kwd><kwd><named-content xmlns:xlink="http://www.w3.org/1999/xlink" content-type="family">Chalcididae</named-content></kwd></kwd-group><mixed-citation publication-type="journal"><person-group><name><surname>Gadallah</surname><given-names>Neveen S.</given-names></name><name><surname>Soliman</surname><given-names>Ahmed M.</given-names></name><name><surname>Dhafer</surname><given-names>Hathal M. Al</given-names></name></person-group><article-title>First record of the subfamily <tp:taxon-name><tp:taxon-name-part taxon-name-part-type="subfamily">Epitraninae</tp:taxon-name-part></tp:taxon-name> from Saudi Arabia (<tp:taxon-name><tp:taxon-name-part taxon-name-part-type="order">Hymenoptera</tp:taxon-name-part></tp:taxon-name>, <tp:taxon-name><tp:taxon-name-part taxon-name-part-type="superfamily">Chalcidoidea</tp:taxon-name-part></tp:taxon-name>, <tp:taxon-name><tp:taxon-name-part taxon-name-part-type="family">Chalcididae</tp:taxon-name-part></tp:taxon-name>), with the description of three new species</article-title><source>Zookeys</source><day>27</day><month>10</month><year>2020</year><volume>979</volume><fpage>35</fpage><lpage>86</lpage><pub-id pub-id-type="doi">10.3897/zookeys.979.52059</pub-id></mixed-citation></tp:treatment-meta><tp:nomenclature><tp:taxon-name><object-id xmlns:xlink="http://www.w3.org/1999/xlink" content-type="arpha" xlink:type="simple">0C0687C8-CEE8-524E-810C-85BE7763F7B1</object-id>
                <tp:taxon-name-part taxon-name-part-type="genus" reg="Epitranus">Epitranus</tp:taxon-name-part>
                <tp:taxon-name-part taxon-name-part-type="species" reg="similis">similis</tp:taxon-name-part>
                <object-id xmlns:xlink="http://www.w3.org/1999/xlink" content-type="zoobank" xlink:type="simple">http://zoobank.org/A190D08C-92B7-4662-9660-B1C642740266</object-id>
              </tp:taxon-name><tp:taxon-authority>Gadallah &amp; Soliman</tp:taxon-authority><tp:taxon-status xmlns:xlink="http://www.w3.org/1999/xlink" xlink:type="simple">sp. nov.</tp:taxon-status><xref ref-type="fig" rid="F6">Figures 6</xref><xref ref-type="fig" rid="F7">, 7</xref><xref ref-type="fig" rid="F8">, 8</xref><xref ref-type="fig" rid="F9">, 9</xref></tp:nomenclature><tp:treatment-sec sec-type="type material" id="SECID0EBOAG"><title>Type material.</title><p><bold><italic>Holotype</italic></bold> ♂. <bold>Kingdom of Saudi Arabia</bold>, Asir, Abha, Garf Raydah Natural Reserve [<named-content xmlns:xlink="http://www.w3.org/1999/xlink" content-type="dwc:verbatimCoordinates" xlink:type="simple"><named-content content-type="geo-json" specific-use="{&#34;type&#34;:&#34;Point&#34;,&#34;coordinates&#34;:[42.391733,18.193261]}" id="NCID0EROAG" xlink:type="simple">18°11'35.74"N, 42°23'30.24"E</named-content></named-content>, Alt. 1805 m], sweeping net, 5.IX.2015, leg. Ahmed M. Soliman [<named-content xmlns:xlink="http://www.w3.org/1999/xlink" content-type="dwc:institutional_code" xlink:type="simple">KSMA</named-content>]; <bold><italic>Paratypes</italic></bold>: 2♂, <bold>Kingdom of Saudi Arabia</bold>, same data as for holotype [<named-content xmlns:xlink="http://www.w3.org/1999/xlink" content-type="dwc:institutional_code" xlink:type="simple">KSMA</named-content>].</p><fig id="F6" position="float" orientation="portrait"><object-id xmlns:xlink="http://www.w3.org/1999/xlink" content-type="doi" xlink:type="simple">10.3897/zookeys.979.52059.figure6</object-id><object-id xmlns:xlink="http://www.w3.org/1999/xlink" content-type="arpha" xlink:type="simple">12E62A05-5E09-5735-8030-89A224B007FD</object-id><label>Figure 6.</label><caption><p><italic><tp:taxon-name><tp:taxon-name-part taxon-name-part-type="genus" reg="Epitranus">Epitranus</tp:taxon-name-part> <tp:taxon-name-part taxon-name-part-type="species" reg="similis">similis</tp:taxon-name-part></tp:taxon-name></italic> Gadallah &amp; Soliman, sp. nov. (holotype male) <bold>A, B, C</bold> habitus (lateral, dorsal, and ventral views respectively).</p></caption><graphic xmlns:xlink="http://www.w3.org/1999/xlink" xlink:href="zookeys-979-035-g006.jpg" position="float" orientation="portrait" xlink:type="simple" id="oo_467083.jpg"><uri content-type="original_file" xlink:type="simple">https://binary.pensoft.net/fig/467083</uri></graphic></fig></tp:treatment-sec><tp:treatment-sec sec-type="diagnosis" id="SECID0E6PAG"><title>Diagnosis.</title><p>Frontal lobe distinctly long, sub-trapezoidal in shape as its sides are straight and regularly converging ventrally, with a longitudinal median carina extending on its whole length, and free margin with three lobes (outer lobes notched subapically) (Fig. <xref ref-type="fig" rid="F7">7B</xref>); <abbrev xmlns:xlink="http://www.w3.org/1999/xlink" xlink:title="distance between lateral ocellus and inner eye margin" id="ABBRID0EJQAG" xlink:type="simple">OOL</abbrev> 0.80–0.85× as long as <abbrev xmlns:xlink="http://www.w3.org/1999/xlink" xlink:title="lateral ocellus diameter" id="ABBRID0ENQAG" xlink:type="simple">OD</abbrev>, and ca. 0.5× as long as <abbrev xmlns:xlink="http://www.w3.org/1999/xlink" xlink:title="Distance between median and lateral ocelli" id="ABBRID0ERQAG" xlink:type="simple">AOL</abbrev> (Fig. <xref ref-type="fig" rid="F7">7C</xref>); <abbrev xmlns:xlink="http://www.w3.org/1999/xlink" xlink:title="distance between lateral ocelli" id="ABBRID0EZQAG" xlink:type="simple">POL</abbrev> ca. 4.3× as long as <abbrev xmlns:xlink="http://www.w3.org/1999/xlink" xlink:title="distance between lateral ocellus and inner eye margin" id="ABBRID0E4QAG" xlink:type="simple">OOL</abbrev> (Fig. <xref ref-type="fig" rid="F7">7C</xref>); <abbrev xmlns:xlink="http://www.w3.org/1999/xlink" xlink:title="first funicular segments" id="ABBRID0EFRAG" xlink:type="simple">F1</abbrev> moderately long, ca. 1.7× as long as wide (Fig. <xref ref-type="fig" rid="F7">7D</xref>); pronotal collar laterally, scapula anterolaterally, propodeum on prestigmatic areola, mesepisternum, metepimeron dorsally and basoventral surface of metacoxa densely clothed with whitish setae masking integument beneath (Figs <xref ref-type="fig" rid="F6">6A, C</xref>, <xref ref-type="fig" rid="F8">8B</xref>); pronotal collum with dense, long golden setae on two submedian patches (Fig. <xref ref-type="fig" rid="F7">7C</xref>); propodeal median areola deep, with lateral ridges converging posteriorly to meet before the adpetiolar areola (Y-like raised carina) (Fig. <xref ref-type="fig" rid="F8">8A</xref>); metafemur toothed ventrally, with nine or ten spaced teeth following the stout sub-basal tooth (Fig. <xref ref-type="fig" rid="F8">8D, E</xref>); tarsal groove of metatibia fully occupying the completely delimited smooth and deep metatibial process, reaching the sub-basal prominence anteriorly (Fig. <xref ref-type="fig" rid="F8">8E</xref>); petiole very long, 7.12–7.65× as long as wide (Fig. <xref ref-type="fig" rid="F9">9A</xref>); gaster relatively short (1.25–1.40× as long as height in profile) (Fig. <xref ref-type="fig" rid="F6">6A</xref>).</p><fig id="F7" position="float" orientation="portrait"><object-id xmlns:xlink="http://www.w3.org/1999/xlink" content-type="doi" xlink:type="simple">10.3897/zookeys.979.52059.figure7</object-id><object-id xmlns:xlink="http://www.w3.org/1999/xlink" content-type="arpha" xlink:type="simple">DF589482-D6A6-53D7-8B49-0E8B3AD8DFA0</object-id><label>Figure 7.</label><caption><p><italic><tp:taxon-name><tp:taxon-name-part taxon-name-part-type="genus" reg="Epitranus">Epitranus</tp:taxon-name-part> <tp:taxon-name-part taxon-name-part-type="species" reg="similis">similis</tp:taxon-name-part></tp:taxon-name></italic> Gadallah &amp; Soliman, sp. nov. (holotype male) <bold>A</bold> head (frontal view) <bold>B</bold> lower part of face showing frontal lobe (frontal view) <bold>C</bold> head &amp; pronotum (dorsal view) <bold>D</bold> antennal pedicel and flagellum <bold>E</bold> mesosoma and part of gastral petiole (dorsal view).</p></caption><graphic xmlns:xlink="http://www.w3.org/1999/xlink" xlink:href="zookeys-979-035-g007.jpg" position="float" orientation="portrait" xlink:type="simple" id="oo_467084.jpg"><uri content-type="original_file" xlink:type="simple">https://binary.pensoft.net/fig/467084</uri></graphic></fig></tp:treatment-sec><tp:treatment-sec sec-type="description" id="SECID0EPTAG"><title>Description.</title><p><bold><italic>Male</italic></bold> (<bold>holotype</bold>). Body length 5.5 mm. fore wing length 3.3 mm.</p><p><italic>Head</italic> (Figs <xref ref-type="fig" rid="F7">7A−D</xref>, <xref ref-type="fig" rid="F8">8B</xref>). Triangular in frontal view, 1.25× as wide as high, wider than mesoscutum in dorsal view (1.2×), 2.6× as wide as its length in profile. Frontovertex 1.5× as wide as eye height; <abbrev xmlns:xlink="http://www.w3.org/1999/xlink" xlink:title="Distance between median and lateral ocelli" id="ABBRID0EIUAG" xlink:type="simple">AOL</abbrev> 2.0× <abbrev xmlns:xlink="http://www.w3.org/1999/xlink" xlink:title="distance between lateral ocellus and inner eye margin" id="ABBRID0EMUAG" xlink:type="simple">OOL</abbrev>; <abbrev xmlns:xlink="http://www.w3.org/1999/xlink" xlink:title="distance between lateral ocellus and inner eye margin" id="ABBRID0EQUAG" xlink:type="simple">OOL</abbrev> 0.85× <abbrev xmlns:xlink="http://www.w3.org/1999/xlink" xlink:title="lateral ocellus diameter" id="ABBRID0EUUAG" xlink:type="simple">OD</abbrev>; <abbrev xmlns:xlink="http://www.w3.org/1999/xlink" xlink:title="distance between lateral ocelli" id="ABBRID0EYUAG" xlink:type="simple">POL</abbrev> 4.3× <abbrev xmlns:xlink="http://www.w3.org/1999/xlink" xlink:title="distance between lateral ocellus and inner eye margin" id="ABBRID0E3UAG" xlink:type="simple">OOL</abbrev>; supra antennal surface absent; frons transversely finely strigulate medially beneath antennal scape (at scrobe), laterally with sparse setiferous punctures, the setae lanceolate and long; preorbital carina absent; malar area mostly polished, with scattered superficial setiferous punctures; malar space ca. 0.6× as long eye height in profile; malar carina absent; gena broad, nearly smooth, with a row of setae directed inwards along post-orbital carina that is well-developed, lamellate and joining genal carina at a level of ventral edge of eye; post-orbital carina hardly converging to the higher edge of the eye (nearly parallel); suborbital carina weak. Occiput alutaceous, with sparse setiferous punctures (setae long and dispersed, pale yellow). Interantennal projection absent; interantennal distance ca. 0.5× as long as torulus diameter; frontal lobe quite long, with subantennal distance 4.0× as long as interantennal distance, ventral margin with two pairs of indentations delimiting three lobes, the outer ones are narrowly rounded; projection with a sharp longitudinal median carina extended throughout its length; surface of projection with long, lanceolate and whitish setae.</p><fig id="F8" position="float" orientation="portrait"><object-id xmlns:xlink="http://www.w3.org/1999/xlink" content-type="doi" xlink:type="simple">10.3897/zookeys.979.52059.figure8</object-id><object-id xmlns:xlink="http://www.w3.org/1999/xlink" content-type="arpha" xlink:type="simple">550B8867-1294-5201-BF82-618AF9FE3E30</object-id><label>Figure 8.</label><caption><p><italic><tp:taxon-name><tp:taxon-name-part taxon-name-part-type="genus" reg="Epitranus">Epitranus</tp:taxon-name-part> <tp:taxon-name-part taxon-name-part-type="species" reg="similis">similis</tp:taxon-name-part></tp:taxon-name></italic> Gadallah &amp; Soliman, sp. nov. (holotype male) <bold>A</bold> mesoscutellum, metanotum &amp; propodeum (dorsal view) <bold>B</bold> head &amp; mesosoma (lateral view) <bold>C</bold> fore wing (parts of wing membrane and <abbrev xmlns:xlink="http://www.w3.org/1999/xlink" xlink:title="marginal vein of fore wing" id="ABBRID0EZVAG" xlink:type="simple">MV</abbrev> and <abbrev xmlns:xlink="http://www.w3.org/1999/xlink" xlink:title="stigmal vein" id="ABBRID0E4VAG" xlink:type="simple">STV</abbrev> magnified) <bold>D, E</bold> hind leg, excluding coxa (outer and ventral views respectively).</p></caption><graphic xmlns:xlink="http://www.w3.org/1999/xlink" xlink:href="zookeys-979-035-g008.jpg" position="float" orientation="portrait" xlink:type="simple" id="oo_467085.jpg"><uri content-type="original_file" xlink:type="simple">https://binary.pensoft.net/fig/467085</uri></graphic></fig><p><italic>Antenna</italic> (Fig. <xref ref-type="fig" rid="F7">7D</xref>). Scape 1.35× as long as eye height, ending very closely to median ocellus, its ventral face strongly excavated, the excavation densely and finely pubescent; pedicel hardly longer than wide (1.15×); anellus transverse (0.4× as long as wide); <abbrev xmlns:xlink="http://www.w3.org/1999/xlink" xlink:title="first funicular segments" id="ABBRID0EQWAG" xlink:type="simple">F1</abbrev> moderate, 1.7× as long as wide, 1.3× as long as <abbrev xmlns:xlink="http://www.w3.org/1999/xlink" xlink:title="second funicular segments" id="ABBRID0EUWAG" xlink:type="simple">F2</abbrev> and <abbrev xmlns:xlink="http://www.w3.org/1999/xlink" xlink:title="seventh funicular segments" id="ABBRID0EYWAG" xlink:type="simple">F7</abbrev> as well; clava 2.35× as long as wide.</p><p><italic>Mesosoma</italic> (Figs <xref ref-type="fig" rid="F7">7C, E</xref>, <xref ref-type="fig" rid="F8">8A, B</xref>). 1.65× as long as mesoscutum width. Pronotal collar 2.45× as wide as long, mostly smooth on disc, with scattered punctures bearing fine setae; collar laterally and collum densely setiferous punctulate, the setae forming tufts that are inwardly oriented, white on the former and golden yellow on the latter; pronotal sides slightly convex; lateral carinae sharp and extending dorsally, not meeting medially; humeral angle rounded; pronotal lateral panel finely alutaceous, shiny. Mesoscutum 2.25× as long as median length of pronotum, middle lobe finely alutaceous anteriorly, followed by deep and sparse setiferous punctures bearing fine setae; scapula nearly smooth, with few scattered punctures, antero-laterally clothed with dense lanceolate whitish setae; notauli deep, foveolate; axilla with dense, upwardly directed whitish setae, integument smooth beneath; tegula large, depressed near posterior margin, smooth anteriorly, finely alutaceous posteriorly and laterally, with broad angulate posterior margin that distinctly overlap base of hind wing. Mesoscutellum convex, hardly longer than wide (1.1×), irregularly deeply foveate, the foveae large, widely separated medially and closer laterally, posterior margin broadly rounded, strigose. Propodeum deeply areolate; median areola 1.37× as long as wide, with lateral ridges converging posteriorly and meeting slightly before adpetiolar areola; lateral areola transversely carinate; prestigmatic areola densely setose, setae oriented inwards. Adscrobal area of mesopleuron densely clothed with long, suberect and whitish setae, femoral scrobe finely transversely strigose, ventral shelf of mesepisternum sparsely punctate, with adpressed long setae, interspaces between punctures smooth; epicnemial carina lamellate. Metepimeron closely foveolate throughout (bottom of foveae smooth), with dense, long adpressed and whitish setae; metepisternum densely reticulate, with two median carinae diverging posteriorly followed by two large and sharp submedian teeth; subcoxal teeth small; adpetiolar area concave, longitudinally striated, with a median longitudinal carina ends posteriorly with a strong subpentagonal subpetiolar areola.</p><p><italic>Wings</italic> (Fig. <xref ref-type="fig" rid="F8">8C</xref>). Fore wing 3.2× as long as wide, bare on upper side, sparsely setose subapically on underside; <abbrev xmlns:xlink="http://www.w3.org/1999/xlink" xlink:title="marginal vein of fore wing" id="ABBRID0EQXAG" xlink:type="simple">MV</abbrev> ca. 0.72× as long as costal cell; <abbrev xmlns:xlink="http://www.w3.org/1999/xlink" xlink:title="stigmal vein" id="ABBRID0EUXAG" xlink:type="simple">STV</abbrev> rudimentary (1.25× as long as wide), strongly diverging from anterior margin of wing at an angle of ca. 80°. Hind wing hyaline and asetose, with three hamuli.</p><p><italic>Hind leg</italic> (Figs <xref ref-type="fig" rid="F6">6C</xref>, <xref ref-type="fig" rid="F8">8D, E</xref>). Metacoxa widened basally, 2.45× as long as wide, 0.9× as long as metafemur, densely setose on ventral side, punctured but with transverse ridges near apex on outer dorsal side. Metafemur 1.9× as long as wide, with dense setiferous punctures on outer face, its ventral margin with a triangular sub-basal tooth followed by nine teeth that are equally separated, progressively smaller towards apex. Tarsal scrobe of metatibia fully occupying the completely delimited, smooth and deep metatibial process, reaching sub-basal prominence anteriorly (Fig. <xref ref-type="fig" rid="F12">12E</xref>), the edge of the later with four denticles concealed by pubescence (could be seen when examined from dorsal view).</p><p><italic>Metasoma</italic> (Figs <xref ref-type="fig" rid="F6">6A</xref>, <xref ref-type="fig" rid="F9">9A, B</xref>). Petiole quite long, 7.12× as long as broad, 1.58× as long as length of <abbrev xmlns:xlink="http://www.w3.org/1999/xlink" xlink:title="gastral tergite" id="ABBRID0EUYAG" xlink:type="simple">Gt</abbrev><sub>1</sub> in dorsal view, and 1.2× as long as length of gaster in dorsal view, dorsally with two, lateral and sublateral, longitudinal ridges that is vague along the apical two-thirds, the area between sublateral ridges transversely wrinkled. Gaster ovoid in dorsal view, 1.25× as long as its height in lateral view. <abbrev xmlns:xlink="http://www.w3.org/1999/xlink" xlink:title="gastral tergite" id="ABBRID0EZYAG" xlink:type="simple">Gt</abbrev><sub>1</sub> long (0.75× as long as gaster in dorsal view), deeply concave posteriorly, sparsely finely setiferous punctate (setae fine and short, punctures dense postero-laterally); remaining tergites short, sparsely finely punctate and finely setose.</p><fig id="F9" position="float" orientation="portrait"><object-id xmlns:xlink="http://www.w3.org/1999/xlink" content-type="doi" xlink:type="simple">10.3897/zookeys.979.52059.figure9</object-id><object-id xmlns:xlink="http://www.w3.org/1999/xlink" content-type="arpha" xlink:type="simple">91DD11D4-0F0A-5666-8ABE-055D78F67988</object-id><label>Figure 9.</label><caption><p><italic><tp:taxon-name><tp:taxon-name-part taxon-name-part-type="genus" reg="Epitranus">Epitranus</tp:taxon-name-part> <tp:taxon-name-part taxon-name-part-type="species" reg="similis">similis</tp:taxon-name-part></tp:taxon-name></italic> Gadallah &amp; Soliman, sp. nov. (holotype male) <bold>A, B</bold> metasoma (dorsal and ventral views respectively).</p></caption><graphic xmlns:xlink="http://www.w3.org/1999/xlink" xlink:href="zookeys-979-035-g009.jpg" position="float" orientation="portrait" xlink:type="simple" id="oo_467086.jpg"><uri content-type="original_file" xlink:type="simple">https://binary.pensoft.net/fig/467086</uri></graphic></fig><p><italic>Color</italic> (Figs <xref ref-type="fig" rid="F6">6A−C</xref>, <xref ref-type="fig" rid="F8">8C</xref>). Body black, except the following parts, bright reddish brown: frontal lobe, malar area, a relatively broad strip around eye, gena, pronotum, a lateral longitudinal strip on middle lobe of mesoscutum, lateral and posterior borders and postero-inner corner of scapula, inner part of axilla, area around epicnemial carina on mesopleuron, upper part of metepimeron, and posterior part of adpetiolar area on metepisternum. Gaster reddish brown with black tint dorsally. Antennal scape and pedicel reddish brown, flagellum brown. Legs reddish brown, with black tint on mesofemur, ventral face of metacoxa and outer face of metafemur. Tegula glassy golden yellow. Wings hyaline with brown veins that are paler on hind wing. Genitalia pale yellow.</p><p><bold><italic>Female</italic>.</bold> Unknown.</p></tp:treatment-sec><tp:treatment-sec sec-type="variation" id="SECID0EL1AG"><title>Variation.</title><p>The paratype specimens differ from the holotype specimen in the predominance of red brown color on: head (except post-orbital and occipital carinae in one of the paratype specimens or a band along occipital carina, post-orbital carina and a narrow longitudinal median strip on the frons in the other paratype specimen); middle lobe of mesoscutum (except a triangular area on disc); lateral lobe of mesoscutum (except an oval area on disc); the whole axilla, mesoscutellum (except longitudinal median strip); the whole metapleuron; metacoxa and metafemur (except black tint on the former).</p></tp:treatment-sec><tp:treatment-sec sec-type="remarks" id="SECID0EQ1AG"><title>Remarks.</title><p>The new species is morphologically similar to <italic><tp:taxon-name><tp:taxon-name-part taxon-name-part-type="genus" reg="Epitranus">E.</tp:taxon-name-part> <tp:taxon-name-part taxon-name-part-type="species" reg="nitidus">nitidus</tp:taxon-name-part></tp:taxon-name></italic> (Schmitz) (Democratic Republic of Congo) especially the identical frontal projection; the absence of interantennal projection; similar flagellum; the presence of outstanding setae on mesosoma; similar <abbrev xmlns:xlink="http://www.w3.org/1999/xlink" xlink:title="stigmal vein" id="ABBRID0EB2AG" xlink:type="simple">STV</abbrev>, and similar petiole. But differs from it by the partly reddish head and mesosoma (entirely black in <italic><tp:taxon-name><tp:taxon-name-part taxon-name-part-type="genus" reg="Epitranus">E.</tp:taxon-name-part> <tp:taxon-name-part taxon-name-part-type="species" reg="nitidus">nitidus</tp:taxon-name-part></tp:taxon-name></italic>); the presence of distinctive setation on different parts of mesosoma as reported above (mesosoma with regular setation in <italic><tp:taxon-name><tp:taxon-name-part taxon-name-part-type="genus" reg="Epitranus">E.</tp:taxon-name-part> <tp:taxon-name-part taxon-name-part-type="species" reg="nitidus">nitidus</tp:taxon-name-part></tp:taxon-name></italic>); propodeum with petiolate median areola (complete in <italic><tp:taxon-name><tp:taxon-name-part taxon-name-part-type="genus" reg="Epitranus">E.</tp:taxon-name-part> <tp:taxon-name-part taxon-name-part-type="species" reg="nitidus">nitidus</tp:taxon-name-part></tp:taxon-name></italic>); shorter and relatively stouter metacoxa (quite slender in <italic><tp:taxon-name><tp:taxon-name-part taxon-name-part-type="genus" reg="Epitranus">E.</tp:taxon-name-part> <tp:taxon-name-part taxon-name-part-type="species" reg="nitidus">nitidus</tp:taxon-name-part></tp:taxon-name></italic>).</p></tp:treatment-sec><tp:treatment-sec sec-type="etymology" id="SECID0ER3AG"><title>Etymology.</title><p>The word <italic><tp:taxon-name><tp:taxon-name-part taxon-name-part-type="genus" reg="Epitranus"/><tp:taxon-name-part taxon-name-part-type="species" reg="similis">similis</tp:taxon-name-part></tp:taxon-name></italic> is an adjective in Latin and means similar or resembling, referring to the similarity of this species to <italic><tp:taxon-name><tp:taxon-name-part taxon-name-part-type="genus" reg="Epitranus">E.</tp:taxon-name-part> <tp:taxon-name-part taxon-name-part-type="species" reg="nitidus">nitidus</tp:taxon-name-part></tp:taxon-name></italic>.</p></tp:treatment-sec><tp:treatment-sec sec-type="host" id="SECID0EM4AG"><title>Hosts.</title><p>Unknown.</p></tp:treatment-sec><tp:treatment-sec sec-type="distribution" id="SECID0ER4AG"><title>Distribution.</title><p>Saudi Arabia (Asir region).</p></tp:treatment-sec><tp:treatment-sec><!--Section generated to contain objects referenced in tp:taxon-treatment.--><fig id="F12" position="float" orientation="portrait"><object-id xmlns:xlink="http://www.w3.org/1999/xlink" content-type="doi" xlink:type="simple">10.3897/zookeys.979.52059.figure12</object-id><object-id xmlns:xlink="http://www.w3.org/1999/xlink" content-type="arpha" xlink:type="simple">D32DD114-6384-505B-9996-54B7498C680E</object-id><label>Figure 12.</label><caption><p><italic><tp:taxon-name><tp:taxon-name-part taxon-name-part-type="genus" reg="Epitranus">Epitranus</tp:taxon-name-part> <tp:taxon-name-part taxon-name-part-type="species" reg="subinops">subinops</tp:taxon-name-part></tp:taxon-name></italic> Soliman &amp; Gadallah, sp. nov. (holotype female) <bold>A</bold> propodeum and metasoma (dorsal view) <bold>B</bold> head including antennal scape and mesosoma (lateral view) <bold>D</bold> fore wing (parts of wing membrane and <abbrev xmlns:xlink="http://www.w3.org/1999/xlink" xlink:title="marginal vein of fore wing" id="ABBRID0EHJBG" xlink:type="simple">MV</abbrev> and <abbrev xmlns:xlink="http://www.w3.org/1999/xlink" xlink:title="stigmal vein" id="ABBRID0ELJBG" xlink:type="simple">STV</abbrev> magnified).</p></caption><graphic xmlns:xlink="http://www.w3.org/1999/xlink" xlink:href="zookeys-979-035-g012.jpg" position="float" orientation="portrait" xlink:type="simple" id="oo_467089.jpg"><uri content-type="original_file" xlink:type="simple">https://binary.pensoft.net/fig/467089</uri></graphic></fig></tp:treatment-sec></tp:taxon-treatment>
