# Supplementary material for: First record of the subfamily Epitraninae from Saudi Arabia (Hymenoptera, Chalcidoidea, Chalcididae), with the description of three new species
Source: Zookeys. 2020 Oct 27;979:35–86. doi: 10.3897/zookeys.979.52059 (PMC7609529; doi:10.3897/zookeys.979.52059)
Supplement: XML Treatment for Epitranus subinops [file zookeys.979.52059-treatment3.xml]

<!DOCTYPE tp:taxon-treatment
  PUBLIC "-//TaxonX//DTD Taxonomic Treatment Publishing DTD v0 20100105//EN" "tax-treatment-NSO.dtd">
<tp:taxon-treatment xmlns:tp="http://www.plazi.org/taxpub"><tp:treatment-meta><kwd-group><label>Taxon classification</label><kwd><named-content xmlns:xlink="http://www.w3.org/1999/xlink" content-type="kingdom">Animalia</named-content></kwd><kwd><named-content xmlns:xlink="http://www.w3.org/1999/xlink" content-type="order">Hymenoptera</named-content></kwd><kwd><named-content xmlns:xlink="http://www.w3.org/1999/xlink" content-type="family">Chalcididae</named-content></kwd></kwd-group><mixed-citation publication-type="journal"><person-group><name><surname>Gadallah</surname><given-names>Neveen S.</given-names></name><name><surname>Soliman</surname><given-names>Ahmed M.</given-names></name><name><surname>Dhafer</surname><given-names>Hathal M. Al</given-names></name></person-group><article-title>First record of the subfamily <tp:taxon-name><tp:taxon-name-part taxon-name-part-type="subfamily">Epitraninae</tp:taxon-name-part></tp:taxon-name> from Saudi Arabia (<tp:taxon-name><tp:taxon-name-part taxon-name-part-type="order">Hymenoptera</tp:taxon-name-part></tp:taxon-name>, <tp:taxon-name><tp:taxon-name-part taxon-name-part-type="superfamily">Chalcidoidea</tp:taxon-name-part></tp:taxon-name>, <tp:taxon-name><tp:taxon-name-part taxon-name-part-type="family">Chalcididae</tp:taxon-name-part></tp:taxon-name>), with the description of three new species</article-title><source>Zookeys</source><day>27</day><month>10</month><year>2020</year><volume>979</volume><fpage>35</fpage><lpage>86</lpage><pub-id pub-id-type="doi">10.3897/zookeys.979.52059</pub-id></mixed-citation></tp:treatment-meta><tp:nomenclature><tp:taxon-name><object-id xmlns:xlink="http://www.w3.org/1999/xlink" content-type="arpha" xlink:type="simple">DD26AA7B-C9EC-57F9-87B1-886FF594E0B7</object-id>
                <tp:taxon-name-part taxon-name-part-type="genus" reg="Epitranus">Epitranus</tp:taxon-name-part>
                <tp:taxon-name-part taxon-name-part-type="species" reg="subinops">subinops</tp:taxon-name-part>
                <object-id xmlns:xlink="http://www.w3.org/1999/xlink" content-type="zoobank" xlink:type="simple">http://zoobank.org/EDF024B1-4346-44E6-A08E-DAC73BC1CCB8</object-id>
              </tp:taxon-name><tp:taxon-authority>Soliman &amp; Gadallah</tp:taxon-authority><tp:taxon-status xmlns:xlink="http://www.w3.org/1999/xlink" xlink:type="simple">sp. nov.</tp:taxon-status><xref ref-type="fig" rid="F10">Figures 10</xref><xref ref-type="fig" rid="F11">, 11</xref><xref ref-type="fig" rid="F12">, 12</xref><xref ref-type="fig" rid="F13">, 13</xref></tp:nomenclature><tp:treatment-sec sec-type="type material" id="SECID0EP6AG"><title>Type material.</title><p><bold><italic>Holotype</italic></bold> ♀: <bold>Kingdom of Saudi Arabia</bold>, Asir, Regal Alma, Wadi Kasan (2 km North of El-Hebeal) [<named-content xmlns:xlink="http://www.w3.org/1999/xlink" content-type="dwc:verbatimCoordinates" xlink:type="simple"><named-content content-type="geo-json" specific-use="{&#34;type&#34;:&#34;Point&#34;,&#34;coordinates&#34;:[42.231922,18.116636]}" id="NCID0E66AG" xlink:type="simple">18°6'59.89"N, 42°13'54.92"E</named-content></named-content>, Alt. 487 m], sweeping net, 12.IV.2019, leg. Ahmed M. Soliman [<named-content xmlns:xlink="http://www.w3.org/1999/xlink" content-type="dwc:institutional_code" xlink:type="simple">KSMA</named-content>].</p></tp:treatment-sec><tp:treatment-sec sec-type="diagnosis" id="SECID0EJABG"><title>Diagnosis.</title><p>Frontal lobe relatively long, its free margin trilobate (Fig. <xref ref-type="fig" rid="F11">11B</xref>); <abbrev xmlns:xlink="http://www.w3.org/1999/xlink" xlink:title="distance between lateral ocellus and inner eye margin" id="ABBRID0ETABG" xlink:type="simple">OOL</abbrev> ca. 1.5× as long as <abbrev xmlns:xlink="http://www.w3.org/1999/xlink" xlink:title="lateral ocellus diameter" id="ABBRID0EXABG" xlink:type="simple">OD</abbrev>, and as long as <abbrev xmlns:xlink="http://www.w3.org/1999/xlink" xlink:title="Distance between median and lateral ocelli" id="ABBRID0E2ABG" xlink:type="simple">AOL</abbrev> (Fig. <xref ref-type="fig" rid="F11">11C</xref>); <abbrev xmlns:xlink="http://www.w3.org/1999/xlink" xlink:title="distance between lateral ocelli" id="ABBRID0EDBBG" xlink:type="simple">POL</abbrev> 2.4× as long as <abbrev xmlns:xlink="http://www.w3.org/1999/xlink" xlink:title="distance between lateral ocellus and inner eye margin" id="ABBRID0EHBBG" xlink:type="simple">OOL</abbrev> (Fig. <xref ref-type="fig" rid="F11">11C</xref>); interantennal projection well developed (lamellate) (Fig. <xref ref-type="fig" rid="F11">11B</xref>); scape ends a long distance from median ocellus (Fig. <xref ref-type="fig" rid="F11">11A</xref>); <abbrev xmlns:xlink="http://www.w3.org/1999/xlink" xlink:title="first funicular segments" id="ABBRID0EXBBG" xlink:type="simple">F1</abbrev> relatively long, 1.75× as long as wide, following flagellomeres shorter, subequal (Fig. <xref ref-type="fig" rid="F11">11D</xref>); clava bi-segmented, relatively long ca. 2.7× as long as wide, tapering apically (Fig. <xref ref-type="fig" rid="F11">11D</xref>); frons with supra antennal surface delimited by step-like margin; frons sparsely punctured, with fine setae directed upwards, integument smooth behind (Fig. <xref ref-type="fig" rid="F11">11A</xref>); post-orbital carina joining genal carina at a level distinctly above the ventral edge of the eye (Fig. <xref ref-type="fig" rid="F12">12B</xref>); pronotal humeral angle rather sharp (Fig. <xref ref-type="fig" rid="F11">11C</xref>); mesoscutum with short setae and very sparse small punctures on anterior third of middle lobe (Fig. <xref ref-type="fig" rid="F11">11E</xref>); bottom of punctures on mesonotum and metepimeron smooth (Figs <xref ref-type="fig" rid="F11">11E</xref>, <xref ref-type="fig" rid="F12">12B</xref>); propodeum densely areolate, median areola complete (Fig. <xref ref-type="fig" rid="F12">12A</xref>); metafemur serrulate ventrally following a stout tooth at base (Fig. <xref ref-type="fig" rid="F13">13A, B</xref>); metatibia with oblique carina inside metatibial process (Fig. <xref ref-type="fig" rid="F13">13B</xref>); tarsal scrobe almost reaching sub-basal prominence (Fig. <xref ref-type="fig" rid="F13">13B</xref>); fore wing densely setose along apical two thirds (Fig. <xref ref-type="fig" rid="F12">12C</xref>); <abbrev xmlns:xlink="http://www.w3.org/1999/xlink" xlink:title="stigmal vein" id="ABBRID0EPDBG" xlink:type="simple">STV</abbrev> present but reduced, 2.0× as long as wide (Fig. <xref ref-type="fig" rid="F12">12C</xref>).</p><fig id="F10" position="float" orientation="portrait"><object-id xmlns:xlink="http://www.w3.org/1999/xlink" content-type="doi" xlink:type="simple">10.3897/zookeys.979.52059.figure10</object-id><object-id xmlns:xlink="http://www.w3.org/1999/xlink" content-type="arpha" xlink:type="simple">E98C0A0C-F758-52FA-B508-EEC58040700A</object-id><label>Figure 10.</label><caption><p><italic><tp:taxon-name><tp:taxon-name-part taxon-name-part-type="genus" reg="Epitranus">Epitranus</tp:taxon-name-part> <tp:taxon-name-part taxon-name-part-type="species" reg="subinops">subinops</tp:taxon-name-part></tp:taxon-name></italic> Soliman &amp; Gadallah, sp. nov. (holotype female) <bold>A, B, C</bold> habitus (lateral, dorsal and ventral views respectively).</p></caption><graphic xmlns:xlink="http://www.w3.org/1999/xlink" xlink:href="zookeys-979-035-g010.jpg" position="float" orientation="portrait" xlink:type="simple" id="oo_467087.jpg"><uri content-type="original_file" xlink:type="simple">https://binary.pensoft.net/fig/467087</uri></graphic></fig></tp:treatment-sec><tp:treatment-sec sec-type="description" id="SECID0EREBG"><title>Description.</title><p><bold><italic>Female</italic></bold> (holotype). Body length 3.4–3.9 mm. Fore wing length 2.1–2.5 mm.</p><p><italic>Head</italic> (Figs <xref ref-type="fig" rid="F11">11A−C</xref>, <xref ref-type="fig" rid="F12">12B</xref>). Transverse (1.16× as wide as high in frontal view), slightly wider than mesoscutum in dorsal view (1.1×), and ca. 2.45× as wide as its length in profile. Frontovertex 1.25× as wide as eye height. Vertex almost smooth, sparsely punctate between median ocellus and eyes, with <abbrev xmlns:xlink="http://www.w3.org/1999/xlink" xlink:title="Distance between median and lateral ocelli" id="ABBRID0EIFBG" xlink:type="simple">AOL</abbrev> as long as <abbrev xmlns:xlink="http://www.w3.org/1999/xlink" xlink:title="distance between lateral ocellus and inner eye margin" id="ABBRID0EMFBG" xlink:type="simple">OOL</abbrev>; <abbrev xmlns:xlink="http://www.w3.org/1999/xlink" xlink:title="distance between lateral ocellus and inner eye margin" id="ABBRID0EQFBG" xlink:type="simple">OOL</abbrev> 1.5× <abbrev xmlns:xlink="http://www.w3.org/1999/xlink" xlink:title="lateral ocellus diameter" id="ABBRID0EUFBG" xlink:type="simple">OD</abbrev>; <abbrev xmlns:xlink="http://www.w3.org/1999/xlink" xlink:title="distance between lateral ocelli" id="ABBRID0EYFBG" xlink:type="simple">POL</abbrev> 2.4× <abbrev xmlns:xlink="http://www.w3.org/1999/xlink" xlink:title="distance between lateral ocellus and inner eye margin" id="ABBRID0E3FBG" xlink:type="simple">OOL</abbrev>; orbital surface superficially transversely alutaceous, laterally with fine sparse setae directed upwards; malar area superficially wrinkled; malar space 0.57× as long as eye height in lateral view; malar carina faint and polished; gena coarsely foveolate, nearly bare; post-orbital carina well developed, joined genal carina at a level distinctly above the ventral edge of the eye, distinctly converging to the higher edge of the eye; preorbital and suborbital carinae developed. Occipital area densely reticulate; interantennal distance distinctly short, 0.4× as long as torulus diameter, interantennal projection well developed (lamellate); frontal lobe relatively long (subantennal distance 3.3× as long as interantennal distance), free margin with three lobes.</p><fig id="F11" position="float" orientation="portrait"><object-id xmlns:xlink="http://www.w3.org/1999/xlink" content-type="doi" xlink:type="simple">10.3897/zookeys.979.52059.figure11</object-id><object-id xmlns:xlink="http://www.w3.org/1999/xlink" content-type="arpha" xlink:type="simple">99DFD440-BFE1-5F76-9191-B55902EF0ADB</object-id><label>Figure 11.</label><caption><p><italic><tp:taxon-name><tp:taxon-name-part taxon-name-part-type="genus" reg="Epitranus">Epitranus</tp:taxon-name-part> <tp:taxon-name-part taxon-name-part-type="species" reg="subinops">subinops</tp:taxon-name-part></tp:taxon-name></italic> Soliman &amp; Gadallah, sp. nov. (holotype female) <bold>A</bold> head (frontal view) <bold>B</bold> lower part of face showing frontal lobe (frontal view) <bold>C</bold> head and pronotum (dorsal view) <bold>D</bold> antennal pedicel and flagellum <bold>E</bold> head and mesosoma (dorsal view).</p></caption><graphic xmlns:xlink="http://www.w3.org/1999/xlink" xlink:href="zookeys-979-035-g011.jpg" position="float" orientation="portrait" xlink:type="simple" id="oo_467088.jpg"><uri content-type="original_file" xlink:type="simple">https://binary.pensoft.net/fig/467088</uri></graphic></fig><p><italic>Antenna</italic> (Fig. <xref ref-type="fig" rid="F11">11D</xref>). 13-segmented, clava bi-segmented, with few scattered short setae; scape moderately long, longer than eye height (1.33×), ending a distance before median ocellus, densely punctured throughout; pedicel relatively short, conical shape, approximately as long as its width; anellus transverse, ca. 0.6× as long as wide; <abbrev xmlns:xlink="http://www.w3.org/1999/xlink" xlink:title="first funicular segments" id="ABBRID0EKHBG" xlink:type="simple">F1</abbrev> relatively long, 1.75× as long as wide, following funiculars distinctly shorter, subequal; clava ca. 2.7× as long as wide, tapered apically.</p><p><italic>Mesosoma</italic> (Figs <xref ref-type="fig" rid="F11">11E</xref>, <xref ref-type="fig" rid="F12">12A, B</xref>). 1.8× as long as mesoscutum width, with relatively short setae, that are somewhat thickened on pronotum and mesoscutellum. Pronotal collar 3.0× as wide as long, sparsely setiferous foveolate, that are denser laterally, with sides slightly convex; humeral angle sharp, nearly 90°; lateral carina not extended dorsally on collar. Mesoscutum 2.9× as long as pronotal collar median length, sparsely finely punctulate on anterior half of middle lobe, its anterior margin finely alutaceous; posterior half of middle lobe with large irregular foveolae, lateral lobes with dense setiferous punctures. Notauli very distinct and deep, linear (not crenulate). Tegula broadly rounded posteriorly, smooth. Mesoscutellum slightly longer than wide (1.1×), setiferous foveolate, foveolae smooth on bottom, with posterior margin broadly rounded. Propodeum strongly areolate, median areola slightly widened posteriorly, 2.6× as long as wide, weakly transversely striated on bottom, its lateral carinae slightly diverging posteriorly and reaching transverse carina of adpetiolar areola; submedian and basolateral areolae fused. Mesopleuron with adscrobal area coarsely foveolate, foveolae finely punctate inside; femoral scrobe coarsely transversely ridged, ventral shelf of mesepisternum finely punctate, with adpressed setae. Metepimeron densely, closely foveolate throughout, with fine, adpressed setae; metepisternum largely areolate throughout (bottom of areolae densely reticulate), with two median carinae slightly diverging posteriorly followed by two large and sharp submedian teeth; adpetiolar area concave, nearly smooth, with a median longitudinal carina ends posteriorly with a strong subpentagonal areola.</p><p><italic>Wings</italic> (Fig. <xref ref-type="fig" rid="F12">12C</xref>). Fore wing ca. 3.0× as long as wide, rather densely setose on the underside of apical two-thirds, setae distinctly long; <abbrev xmlns:xlink="http://www.w3.org/1999/xlink" xlink:title="marginal vein of fore wing" id="ABBRID0ECIBG" xlink:type="simple">MV</abbrev> 0.6× as long as costal cell; <abbrev xmlns:xlink="http://www.w3.org/1999/xlink" xlink:title="stigmal vein" id="ABBRID0EGIBG" xlink:type="simple">STV</abbrev> somewhat reduced (0.1× as long as <abbrev xmlns:xlink="http://www.w3.org/1999/xlink" xlink:title="marginal vein of fore wing" id="ABBRID0EKIBG" xlink:type="simple">MV</abbrev>), 2.0× as long as wide, forming with anterior margin an angle of ca. 45°. Hind wing sparsely setose apically, with three hamuli.</p><fig id="F12" position="float" orientation="portrait"><object-id xmlns:xlink="http://www.w3.org/1999/xlink" content-type="doi" xlink:type="simple">10.3897/zookeys.979.52059.figure12</object-id><object-id xmlns:xlink="http://www.w3.org/1999/xlink" content-type="arpha" xlink:type="simple">D32DD114-6384-505B-9996-54B7498C680E</object-id><label>Figure 12.</label><caption><p><italic><tp:taxon-name><tp:taxon-name-part taxon-name-part-type="genus" reg="Epitranus">Epitranus</tp:taxon-name-part> <tp:taxon-name-part taxon-name-part-type="species" reg="subinops">subinops</tp:taxon-name-part></tp:taxon-name></italic> Soliman &amp; Gadallah, sp. nov. (holotype female) <bold>A</bold> propodeum and metasoma (dorsal view) <bold>B</bold> head including antennal scape and mesosoma (lateral view) <bold>D</bold> fore wing (parts of wing membrane and <abbrev xmlns:xlink="http://www.w3.org/1999/xlink" xlink:title="marginal vein of fore wing" id="ABBRID0EHJBG" xlink:type="simple">MV</abbrev> and <abbrev xmlns:xlink="http://www.w3.org/1999/xlink" xlink:title="stigmal vein" id="ABBRID0ELJBG" xlink:type="simple">STV</abbrev> magnified).</p></caption><graphic xmlns:xlink="http://www.w3.org/1999/xlink" xlink:href="zookeys-979-035-g012.jpg" position="float" orientation="portrait" xlink:type="simple" id="oo_467089.jpg"><uri content-type="original_file" xlink:type="simple">https://binary.pensoft.net/fig/467089</uri></graphic></fig><p><italic>Hind leg</italic> (Figs <xref ref-type="fig" rid="F10">10C</xref>, <xref ref-type="fig" rid="F13">13A, B</xref>). Metacoxa 2.2× as long as wide, widened basally, slightly shorter than metafemur (0.9×), finely transversely alutaceous on outer dorsal face, rest densely setiferous punctulate, interspaces between punctures smooth. Metafemur 1.75× as long as wide, with dense setiferous punctures throughout, outer ventral margin with broad triangular tooth basally, followed by a serrulation of minute teeth. Metatibia with an oblique carina inside metatibial process; tarsal scrobe almost reaching sub-basal prominence; sub-basal prominence is formed from three small blunt teeth partly hidden by dense pubescence.</p><p><italic>Metasoma</italic> (Figs <xref ref-type="fig" rid="F10">10A, B</xref>, <xref ref-type="fig" rid="F12">12A</xref>, <xref ref-type="fig" rid="F13">13C</xref>). Petiole relatively short, 3.5× as long as wide, 0.92× as long as dorsal length of <abbrev xmlns:xlink="http://www.w3.org/1999/xlink" xlink:title="gastral tergite" id="ABBRID0EQKBG" xlink:type="simple">Gt</abbrev><sub>1</sub>, and ca. 0.6× as long as gaster, with an incomplete median carina (0.45× as long as petiole length), two incomplete submedian carinae (0.73× as long as petiole length), and two complete lateral ridge, area between sublateral ridges nearly smooth and shiny. Gaster fusiform in dorsal view, 1.55× as long as its height in profile. <abbrev xmlns:xlink="http://www.w3.org/1999/xlink" xlink:title="gastral tergite" id="ABBRID0EVKBG" xlink:type="simple">Gt</abbrev><sub>1</sub> 0.6× as long as the whole length of gaster in dorsal view, deeply concave posteriorly, almost entirely smooth; remaining tergites short, densely finely punctate at base, finely setose. <abbrev xmlns:xlink="http://www.w3.org/1999/xlink" xlink:title="gastral tergite" id="ABBRID0E1KBG" xlink:type="simple">Gt</abbrev><sub>2</sub> slightly concave posteriorly. Ovipositor slightly extended behind gaster.</p><fig id="F13" position="float" orientation="portrait"><object-id xmlns:xlink="http://www.w3.org/1999/xlink" content-type="doi" xlink:type="simple">10.3897/zookeys.979.52059.figure13</object-id><object-id xmlns:xlink="http://www.w3.org/1999/xlink" content-type="arpha" xlink:type="simple">42CDC51B-579E-58B9-B27F-21E1B9FB978D</object-id><label>Figure 13.</label><caption><p><italic><tp:taxon-name><tp:taxon-name-part taxon-name-part-type="genus" reg="Epitranus">Epitranus</tp:taxon-name-part> <tp:taxon-name-part taxon-name-part-type="species" reg="subinops">subinops</tp:taxon-name-part></tp:taxon-name></italic> Soliman &amp; Gadallah, sp. nov. (holotype female) <bold>A, B</bold> hind leg, excluding coxa (outer and ventral views respectively) <bold>C</bold> metasoma (ventral view).</p></caption><graphic xmlns:xlink="http://www.w3.org/1999/xlink" xlink:href="zookeys-979-035-g013.jpg" position="float" orientation="portrait" xlink:type="simple" id="oo_467090.jpg"><uri content-type="original_file" xlink:type="simple">https://binary.pensoft.net/fig/467090</uri></graphic></fig><p><italic>Color</italic> (Figs <xref ref-type="fig" rid="F10">10A−C</xref>, <xref ref-type="fig" rid="F12">12C</xref>). Body generally reddish to reddish brown, with the following parts black: head (except lateral sides just below lower edge of eyes, and frontal lobe), anterior margin of mesoscutum middle lobe, propodeum (except postero-lateral margins). Metasoma dark reddish brown; antenna with scape and pedicel bright red, rest reddish brown; tegula testaceous. Wings hyaline with yellowish brown veins that are paler on hind wing.</p></tp:treatment-sec><tp:treatment-sec sec-type="remarks" id="SECID0EHMBG"><title>Remarks.</title><p>The new species closely similar to <italic><tp:taxon-name><tp:taxon-name-part taxon-name-part-type="genus" reg="Epitranus">E.</tp:taxon-name-part> <tp:taxon-name-part taxon-name-part-type="species" reg="inops">inops</tp:taxon-name-part></tp:taxon-name></italic>, but differs in the following: metatibia with oblique carina inside metatibial process (Fig. <xref ref-type="fig" rid="F13">13B</xref>) (metatibia without such carina in <italic><tp:taxon-name><tp:taxon-name-part taxon-name-part-type="genus" reg="Epitranus">E.</tp:taxon-name-part> <tp:taxon-name-part taxon-name-part-type="species" reg="inops">inops</tp:taxon-name-part></tp:taxon-name></italic> (Fig. <xref ref-type="fig" rid="F27">27C</xref>)); tarsal scrobe almost reaching sub-basal prominence (Fig. <xref ref-type="fig" rid="F13">13B</xref>) (tarsal scrobe short, far from reaching sub-basal prominence in <italic><tp:taxon-name><tp:taxon-name-part taxon-name-part-type="genus" reg="Epitranus">E.</tp:taxon-name-part> <tp:taxon-name-part taxon-name-part-type="species" reg="inops">inops</tp:taxon-name-part></tp:taxon-name></italic> (Fig. <xref ref-type="fig" rid="F27">27C</xref>)); frons with supra antennal surface completely delimited by a step-like margin (Fig. <xref ref-type="fig" rid="F11">11A</xref>) (supra antennal surface delimited only laterally by faint step-like ridge in <italic><tp:taxon-name><tp:taxon-name-part taxon-name-part-type="genus" reg="Epitranus">E.</tp:taxon-name-part> <tp:taxon-name-part taxon-name-part-type="species" reg="inops">inops</tp:taxon-name-part></tp:taxon-name></italic> (Fig. <xref ref-type="fig" rid="F26">26A</xref>)); mesoscutum with short, very small and sparse punctures on anterior part of middle lobe, while posterior area with coarse irregular foveolation (Fig. <xref ref-type="fig" rid="F11">11E</xref>) (setae on mesoscutum longer, denser and coarser on the whole middle lobe in <italic><tp:taxon-name><tp:taxon-name-part taxon-name-part-type="genus" reg="Epitranus">E.</tp:taxon-name-part> <tp:taxon-name-part taxon-name-part-type="species" reg="inops">inops</tp:taxon-name-part></tp:taxon-name></italic> (Fig. <xref ref-type="fig" rid="F25">25B</xref>)); mesoscutellum convex when seen in profile (Fig. <xref ref-type="fig" rid="F10">10A</xref>) (flat in <italic><tp:taxon-name><tp:taxon-name-part taxon-name-part-type="genus" reg="Epitranus">E.</tp:taxon-name-part> <tp:taxon-name-part taxon-name-part-type="species" reg="inops">inops</tp:taxon-name-part></tp:taxon-name></italic> (Fig. <xref ref-type="fig" rid="F25">25A</xref>)).</p><p><bold><italic>Male</italic></bold>. Unknown.</p></tp:treatment-sec><tp:treatment-sec sec-type="etymology" id="SECID0E5PBG"><title>Etymology.</title><p>The new species name <italic><tp:taxon-name><tp:taxon-name-part taxon-name-part-type="genus" reg="Epitranus"/><tp:taxon-name-part taxon-name-part-type="species" reg="subinops">subinops</tp:taxon-name-part></tp:taxon-name></italic> refers to the similarity of this species to <italic><tp:taxon-name><tp:taxon-name-part taxon-name-part-type="genus" reg="Epitranus">E.</tp:taxon-name-part> <tp:taxon-name-part taxon-name-part-type="species" reg="inops">inops</tp:taxon-name-part></tp:taxon-name></italic>.</p></tp:treatment-sec><tp:treatment-sec sec-type="host" id="SECID0EZQBG"><title>Hosts.</title><p>Unknown.</p></tp:treatment-sec><tp:treatment-sec sec-type="distribution" id="SECID0E5QBG"><title>Distribution.</title><p>Saudi Arabia (Asir region).</p></tp:treatment-sec><tp:treatment-sec><!--Section generated to contain objects referenced in tp:taxon-treatment.--><fig id="F27" position="float" orientation="portrait"><object-id xmlns:xlink="http://www.w3.org/1999/xlink" content-type="doi" xlink:type="simple">10.3897/zookeys.979.52059.figure27</object-id><object-id xmlns:xlink="http://www.w3.org/1999/xlink" content-type="arpha" xlink:type="simple">24450121-C3E1-5259-B964-8BEED77F2EAB</object-id><label>Figure 27.</label><caption><p><italic><tp:taxon-name><tp:taxon-name-part taxon-name-part-type="genus" reg="Epitranus">Epitranus</tp:taxon-name-part> <tp:taxon-name-part taxon-name-part-type="species" reg="inops">inops</tp:taxon-name-part></tp:taxon-name></italic> Steffan (female) <bold>A</bold> fore wing (parts of wing membrane and <abbrev xmlns:xlink="http://www.w3.org/1999/xlink" xlink:title="marginal vein of fore wing" id="ABBRID0EP6AI" xlink:type="simple">MV</abbrev> and <abbrev xmlns:xlink="http://www.w3.org/1999/xlink" xlink:title="stigmal vein" id="ABBRID0ET6AI" xlink:type="simple">STV</abbrev> magnified) <bold>B, C</bold> hind leg, excluding coxa (outer and ventral views respectively) <bold>D</bold> metasoma (dorsal view).</p></caption><graphic xmlns:xlink="http://www.w3.org/1999/xlink" xlink:href="zookeys-979-035-g027.jpg" position="float" orientation="portrait" xlink:type="simple" id="oo_467108.jpg"><uri content-type="original_file" xlink:type="simple">https://binary.pensoft.net/fig/467108</uri></graphic></fig><fig id="F26" position="float" orientation="portrait"><object-id xmlns:xlink="http://www.w3.org/1999/xlink" content-type="doi" xlink:type="simple">10.3897/zookeys.979.52059.figure26</object-id><object-id xmlns:xlink="http://www.w3.org/1999/xlink" content-type="arpha" xlink:type="simple">A9EBEBAC-EB4A-501E-9523-40DD2CD89911</object-id><label>Figure 26.</label><caption><p><italic><tp:taxon-name><tp:taxon-name-part taxon-name-part-type="genus" reg="Epitranus">Epitranus</tp:taxon-name-part> <tp:taxon-name-part taxon-name-part-type="species" reg="inops">inops</tp:taxon-name-part></tp:taxon-name></italic> Steffan (female) <bold>A</bold> head (frontal view) <bold>B</bold> lower part of face showing frontal lobe (frontal view) <bold>C</bold> antennal pedicel and flagellum <bold>D</bold> mesoscutellum and propodeum (dorsal view).</p></caption><graphic xmlns:xlink="http://www.w3.org/1999/xlink" xlink:href="zookeys-979-035-g026.jpg" position="float" orientation="portrait" xlink:type="simple" id="oo_467107.jpg"><uri content-type="original_file" xlink:type="simple">https://binary.pensoft.net/fig/467107</uri></graphic></fig><fig id="F25" position="float" orientation="portrait"><object-id xmlns:xlink="http://www.w3.org/1999/xlink" content-type="doi" xlink:type="simple">10.3897/zookeys.979.52059.figure25</object-id><object-id xmlns:xlink="http://www.w3.org/1999/xlink" content-type="arpha" xlink:type="simple">5438CE54-7BA2-5212-B697-731359AC252C</object-id><label>Figure 25.</label><caption><p><italic><tp:taxon-name><tp:taxon-name-part taxon-name-part-type="genus" reg="Epitranus">Epitranus</tp:taxon-name-part> <tp:taxon-name-part taxon-name-part-type="species" reg="inops">inops</tp:taxon-name-part></tp:taxon-name></italic> Steffan (female) <bold>A, B</bold> habitus (lateral and dorsal views respectively).</p></caption><graphic xmlns:xlink="http://www.w3.org/1999/xlink" xlink:href="zookeys-979-035-g025.jpg" position="float" orientation="portrait" xlink:type="simple" id="oo_467104.jpg"><uri content-type="original_file" xlink:type="simple">https://binary.pensoft.net/fig/467104</uri></graphic></fig></tp:treatment-sec></tp:taxon-treatment>
