# Supplementary material for: First record of the subfamily Epitraninae from Saudi Arabia (Hymenoptera, Chalcidoidea, Chalcididae), with the description of three new species
Source: Zookeys. 2020 Oct 27;979:35–86. doi: 10.3897/zookeys.979.52059 (PMC7609529; doi:10.3897/zookeys.979.52059)
Supplement: XML Treatment for Epitranus clavatus [file zookeys.979.52059-treatment4.xml]

<!DOCTYPE tp:taxon-treatment
  PUBLIC "-//TaxonX//DTD Taxonomic Treatment Publishing DTD v0 20100105//EN" "tax-treatment-NSO.dtd">
<tp:taxon-treatment xmlns:tp="http://www.plazi.org/taxpub"><tp:treatment-meta><kwd-group><label>Taxon classification</label><kwd><named-content xmlns:xlink="http://www.w3.org/1999/xlink" content-type="kingdom">Animalia</named-content></kwd><kwd><named-content xmlns:xlink="http://www.w3.org/1999/xlink" content-type="order">Hymenoptera</named-content></kwd><kwd><named-content xmlns:xlink="http://www.w3.org/1999/xlink" content-type="family">Chalcididae</named-content></kwd></kwd-group><mixed-citation publication-type="journal"><person-group><name><surname>Gadallah</surname><given-names>Neveen S.</given-names></name><name><surname>Soliman</surname><given-names>Ahmed M.</given-names></name><name><surname>Dhafer</surname><given-names>Hathal M. Al</given-names></name></person-group><article-title>First record of the subfamily <tp:taxon-name><tp:taxon-name-part taxon-name-part-type="subfamily">Epitraninae</tp:taxon-name-part></tp:taxon-name> from Saudi Arabia (<tp:taxon-name><tp:taxon-name-part taxon-name-part-type="order">Hymenoptera</tp:taxon-name-part></tp:taxon-name>, <tp:taxon-name><tp:taxon-name-part taxon-name-part-type="superfamily">Chalcidoidea</tp:taxon-name-part></tp:taxon-name>, <tp:taxon-name><tp:taxon-name-part taxon-name-part-type="family">Chalcididae</tp:taxon-name-part></tp:taxon-name>), with the description of three new species</article-title><source>Zookeys</source><day>27</day><month>10</month><year>2020</year><volume>979</volume><fpage>35</fpage><lpage>86</lpage><pub-id pub-id-type="doi">10.3897/zookeys.979.52059</pub-id></mixed-citation></tp:treatment-meta><tp:nomenclature><tp:taxon-name><object-id xmlns:xlink="http://www.w3.org/1999/xlink" content-type="arpha" xlink:type="simple">729A41E2-91BD-5E2F-975C-6F5148544126</object-id>
                <tp:taxon-name-part taxon-name-part-type="genus" reg="Epitranus">Epitranus</tp:taxon-name-part>
                <tp:taxon-name-part taxon-name-part-type="species" reg="clavatus">clavatus</tp:taxon-name-part>
              </tp:taxon-name><tp:taxon-authority>(Fabricius, 1804)</tp:taxon-authority><xref ref-type="fig" rid="F14">Figures 14</xref><xref ref-type="fig" rid="F15">, 15</xref><xref ref-type="fig" rid="F16">, 16</xref><tp:nomenclature-citation-list><tp:nomenclature-citation><tp:taxon-name>
                    <tp:taxon-name-part taxon-name-part-type="genus" reg="Chalcis">Chalcis</tp:taxon-name-part> <tp:taxon-name-part taxon-name-part-type="species" reg="clavata">clavata</tp:taxon-name-part></tp:taxon-name><comment>Fabricius, 1804: 162; Bouček, 1982: 594: lectotype designation.</comment></tp:nomenclature-citation><tp:nomenclature-citation><tp:taxon-name>
                    <tp:taxon-name-part taxon-name-part-type="genus" reg="Epitranus">Epitranus</tp:taxon-name-part> <tp:taxon-name-part taxon-name-part-type="species" reg="fulvescens">fulvescens</tp:taxon-name-part></tp:taxon-name><comment>Walker, 1834: 26–27; Bouček, 1982: 594: synonymy.</comment></tp:nomenclature-citation><tp:nomenclature-citation><tp:taxon-name>
                    <tp:taxon-name-part taxon-name-part-type="genus" reg="Epitranus">Epitranus</tp:taxon-name-part> <tp:taxon-name-part taxon-name-part-type="species" reg="lacteipennis">lacteipennis</tp:taxon-name-part></tp:taxon-name><comment>Cameron, 1883: 187–188; Bouček, 1982: 594: synonymy.</comment></tp:nomenclature-citation><tp:nomenclature-citation><tp:taxon-name>
                    <tp:taxon-name-part taxon-name-part-type="genus" reg="Anacryptus">Anacryptus</tp:taxon-name-part> <tp:taxon-name-part taxon-name-part-type="species" reg="insidiosus">insidiosus</tp:taxon-name-part></tp:taxon-name><comment>Masi, 1917: 129–130; Bouček, 1982: 594: synonymy.</comment></tp:nomenclature-citation><tp:nomenclature-citation><tp:taxon-name>
                    <tp:taxon-name-part taxon-name-part-type="genus" reg="Anacryptus">Anacryptus</tp:taxon-name-part> <tp:taxon-name-part taxon-name-part-type="species" reg="anpingius">anpingius</tp:taxon-name-part></tp:taxon-name><comment>Masi, 1933: 14–15; Bouček, 1982: 594: synonymy.</comment></tp:nomenclature-citation><tp:nomenclature-citation><tp:taxon-name>
                    <tp:taxon-name-part taxon-name-part-type="genus" reg="Anacryptus">Anacryptus</tp:taxon-name-part> <tp:taxon-name-part taxon-name-part-type="species" reg="cawnporensis">cawnporensis</tp:taxon-name-part></tp:taxon-name><comment>Mani &amp; Dubey in Mani, Dubey, Kaul &amp; Saraswat, 1973: 30–31; Bouček, 1982: 594: synonymy.</comment></tp:nomenclature-citation><tp:nomenclature-citation><tp:taxon-name>
                    <tp:taxon-name-part taxon-name-part-type="genus" reg="Epitranus">Epitranus</tp:taxon-name-part> <tp:taxon-name-part taxon-name-part-type="species" reg="clavatus">clavatus</tp:taxon-name-part></tp:taxon-name><comment>(Fabricius): Bouček, 1982: 594.</comment></tp:nomenclature-citation></tp:nomenclature-citation-list></tp:nomenclature><tp:treatment-sec sec-type="description" id="SECID0EMVBG"><title>Re-description.</title><p><bold><italic>Female</italic></bold> (Figs <xref ref-type="fig" rid="F14">14</xref>–<xref ref-type="fig" rid="F16">16</xref>). Body length ca. 3.75 mm. Fore wing length ca. 2.5 mm. Head and mesosoma mostly reddish, the later variously maculated with black (Fig. <xref ref-type="fig" rid="F14">14A, B</xref>), tegula brownish testaceous (Fig. <xref ref-type="fig" rid="F14">14B</xref>). This species is recognized by the following combination of characters: frontal lobe relatively long, its ventral margin with two submedian indentations (Fig. <xref ref-type="fig" rid="F15">15B</xref>); subantennal distance ca. 1.7× as long as interantennal distance, without median longitudinal carina; subtorular carina present; interantennal projection as small lamina (Fig. <xref ref-type="fig" rid="F15">15B</xref>); post-orbital groove granulate; post-orbital carina joining genal carina at a level with ventral edge of eye (Fig. <xref ref-type="fig" rid="F14">14A</xref>); outline of frons slightly and regularly convex in dorsal view; supra antennal surface hardly delimited laterally by very faint step-like ridge; discal area very faintly strigulate, separated from inner orbit and median ocellus by four or five rows of setiferous points (Fig. <xref ref-type="fig" rid="F15">15A</xref>); flagellum somewhat slender (Fig. <xref ref-type="fig" rid="F15">15C</xref>), 0.82× as long as head width; funiculars all somewhat longer than wide; mesosoma convex, its dorsal outline evidently so (Fig. <xref ref-type="fig" rid="F15">15C</xref>); pronotal collar rounded anteriorly on dorsum (Fig. <xref ref-type="fig" rid="F14">14A</xref>); interspaces on mesonotum very faintly alutaceous; interspaces on mesepisternum and metepimeron coriaceous, dull (Fig. <xref ref-type="fig" rid="F14">14A</xref>); surface of propodeum densely reticulate, median areola complete but delimited by very faint submedian carina, sublateral carinae well raised on joining lateral carinae of adpetiolar areola, the latter nearly truncate anteriorly (Fig. <xref ref-type="fig" rid="F15">15D</xref>); pronotum, scapula (Fig. <xref ref-type="fig" rid="F14">14A, B</xref>) and ventral face of metacoxa sparsely setose, setae distinctly fine and short especially on pronotal collum; occiput (Fig. <xref ref-type="fig" rid="F14">14B</xref>) and propodeal prestigmatic areola (Fig. <xref ref-type="fig" rid="F15">15D</xref>) nearly bare, with scattered short and fine setae, the former finely alutaceous beneath. Fore wing (Fig. <xref ref-type="fig" rid="F16">16A</xref>) with sparse setae and microtrichiae on apical half of underside; <abbrev xmlns:xlink="http://www.w3.org/1999/xlink" xlink:title="stigmal vein" id="ABBRID0E2XBG" xlink:type="simple">STV</abbrev> distinctly oblique forming with the anterior margin of the wing an angle of ca. 35°. Metafemur with a stout basal tooth basoventrally, followed by eight small, widely spaced teeth (Fig. <xref ref-type="fig" rid="F16">16B</xref>); metatibial process with oblique carina inside, isolating the tarsal scrobe on inner side of tibia, the scrobe nearly reaching the sub-basal prominence anteriorly (Fig. <xref ref-type="fig" rid="F16">16C</xref>); prominence with three or four denticles concealed by the pubescence (when examined from behind). Metasomal petiole short, 2.7× as long as wide, 0.7× as long as dorsal length of <abbrev xmlns:xlink="http://www.w3.org/1999/xlink" xlink:title="gastral tergite" id="ABBRID0EHYBG" xlink:type="simple">Gt</abbrev><sub>1</sub>, 0.5× as long as gaster (Fig. <xref ref-type="fig" rid="F16">16D</xref>), slightly swollen sub-basally, with two (sublateral and lateral) ridges extending along its whole length, area between sublateral ridges flat and faintly finely punctate. Gaster relatively elongate (1.5× as long as high).</p><fig id="F14" position="float" orientation="portrait"><object-id xmlns:xlink="http://www.w3.org/1999/xlink" content-type="doi" xlink:type="simple">10.3897/zookeys.979.52059.figure14</object-id><object-id xmlns:xlink="http://www.w3.org/1999/xlink" content-type="arpha" xlink:type="simple">CB8603B2-0284-51DD-8862-23218F452240</object-id><label>Figure 14.</label><caption><p><italic><tp:taxon-name><tp:taxon-name-part taxon-name-part-type="genus" reg="Epitranus">Epitranus</tp:taxon-name-part> <tp:taxon-name-part taxon-name-part-type="species" reg="clavatus">clavatus</tp:taxon-name-part></tp:taxon-name></italic> (Fabricius) (female) <bold>A, B</bold> habitus (lateral and dorsal views respectively).</p></caption><graphic xmlns:xlink="http://www.w3.org/1999/xlink" xlink:href="zookeys-979-035-g014.jpg" position="float" orientation="portrait" xlink:type="simple" id="oo_467091.jpg"><uri content-type="original_file" xlink:type="simple">https://binary.pensoft.net/fig/467091</uri></graphic></fig><p><bold><italic>Male.</italic></bold> Similar to female but differs in having: body with extensive black tint on different parts; flagellum longer and slenderer (1.13× as long as head width); metasomal petiole longer (4.1× as long as wide, ca. 0.66× as long as dorsal length of gaster), with sides parallel and dorsum with weak median carina.</p><fig id="F15" position="float" orientation="portrait"><object-id xmlns:xlink="http://www.w3.org/1999/xlink" content-type="doi" xlink:type="simple">10.3897/zookeys.979.52059.figure15</object-id><object-id xmlns:xlink="http://www.w3.org/1999/xlink" content-type="arpha" xlink:type="simple">E90730FF-F9B7-5BDB-A61C-FE5BB564DA28</object-id><label>Figure 15.</label><caption><p><italic><tp:taxon-name><tp:taxon-name-part taxon-name-part-type="genus" reg="Epitranus">Epitranus</tp:taxon-name-part> <tp:taxon-name-part taxon-name-part-type="species" reg="clavatus">clavatus</tp:taxon-name-part></tp:taxon-name></italic> (Fabricius) (female) <bold>A</bold> head (frontal view) <bold>B</bold> lower part of face showing frontal lobe (frontal view) <bold>C</bold> antennal pedicel and flagellum <bold>D</bold> propodeum and part of metasomal petiole (dorsal view).</p></caption><graphic xmlns:xlink="http://www.w3.org/1999/xlink" xlink:href="zookeys-979-035-g015.jpg" position="float" orientation="portrait" xlink:type="simple" id="oo_467092.jpg"><uri content-type="original_file" xlink:type="simple">https://binary.pensoft.net/fig/467092</uri></graphic></fig></tp:treatment-sec><tp:treatment-sec sec-type="host" id="SECID0ER1BG"><title>Hosts.</title><p>Small <tp:taxon-name><tp:taxon-name-part taxon-name-part-type="order">Lepidoptera</tp:taxon-name-part></tp:taxon-name> such as fungus moths (<tp:taxon-name><tp:taxon-name-part taxon-name-part-type="family">Tineidae</tp:taxon-name-part></tp:taxon-name>): <italic><tp:taxon-name><tp:taxon-name-part taxon-name-part-type="genus" reg="Tinea">Tinea</tp:taxon-name-part> <tp:taxon-name-part taxon-name-part-type="species" reg="antricola">antricola</tp:taxon-name-part></tp:taxon-name></italic> Meyrick, and <italic><tp:taxon-name><tp:taxon-name-part taxon-name-part-type="genus" reg="Crypsithyris">Crypsithyris</tp:taxon-name-part></tp:taxon-name></italic> sp. (<xref ref-type="bibr" rid="B3">Bouček 1982</xref>, <xref ref-type="bibr" rid="B29">Noyes 2019</xref>).</p></tp:treatment-sec><tp:treatment-sec sec-type="material" id="SECID0E22BG"><title>Material examined.</title><p>1♀&amp;1♂, Kingdom of Saudi Arabia, Asir, Abha, Garf Raydah Natural Reserve [<named-content xmlns:xlink="http://www.w3.org/1999/xlink" content-type="dwc:verbatimCoordinates" xlink:type="simple"><named-content content-type="geo-json" specific-use="{&#34;type&#34;:&#34;Point&#34;,&#34;coordinates&#34;:[42.396017,18.194717]}" id="NCID0EE3BG" xlink:type="simple">18°11'40.98"N, 42°23'45.66"E</named-content></named-content>, Alt. 1861 m], sweeping net, 12.IV.2019, leg. Ahmed M. Soliman [<named-content xmlns:xlink="http://www.w3.org/1999/xlink" content-type="dwc:institutional_code" xlink:type="simple">KSMA</named-content>]; 1♂, Kingdom of Saudi Arabia, Asir, Abha, Wadi Marabah [<named-content xmlns:xlink="http://www.w3.org/1999/xlink" content-type="dwc:verbatimCoordinates" xlink:type="simple"><named-content content-type="geo-json" specific-use="{&#34;type&#34;:&#34;Point&#34;,&#34;coordinates&#34;:[42.370867,18.169331]}" id="NCID0ER3BG" xlink:type="simple">18°10'09.59"N, 42°22'15.12"E</named-content></named-content>, 1205 m], sweeping net, 13.IV.2019, leg. Ahmed M. Soliman [<named-content xmlns:xlink="http://www.w3.org/1999/xlink" content-type="dwc:institutional_code" xlink:type="simple">KSMA</named-content>].</p></tp:treatment-sec><tp:treatment-sec sec-type="distribution" id="SECID0E23BG"><title>Distribution.</title><p>This species probably originates from SE Asia and was repeatedly introduced following trading (<xref ref-type="bibr" rid="B3">Bouček 1982</xref>), Iran (<xref ref-type="bibr" rid="B26">Moravvej et al. 2018</xref>), Saudi Arabia (Asir region) (new record).</p><fig id="F16" position="float" orientation="portrait"><object-id xmlns:xlink="http://www.w3.org/1999/xlink" content-type="doi" xlink:type="simple">10.3897/zookeys.979.52059.figure16</object-id><object-id xmlns:xlink="http://www.w3.org/1999/xlink" content-type="arpha" xlink:type="simple">42EE3479-DFEE-552A-9A42-B87D1A63E047</object-id><label>Figure 16.</label><caption><p><italic><tp:taxon-name><tp:taxon-name-part taxon-name-part-type="genus" reg="Epitranus">Epitranus</tp:taxon-name-part> <tp:taxon-name-part taxon-name-part-type="species" reg="clavatus">clavatus</tp:taxon-name-part></tp:taxon-name></italic> (Fabricius) (female) <bold>A</bold> fore wing (parts of wing membrane and <abbrev xmlns:xlink="http://www.w3.org/1999/xlink" xlink:title="marginal vein of fore wing" id="ABBRID0E54BG" xlink:type="simple">MV</abbrev> and <abbrev xmlns:xlink="http://www.w3.org/1999/xlink" xlink:title="stigmal vein" id="ABBRID0EC5BG" xlink:type="simple">STV</abbrev> magnified) <bold>B, C</bold> hind leg, excluding coxa (outer and ventral views respectively) <bold>D</bold> metasoma (dorsal view).</p></caption><graphic xmlns:xlink="http://www.w3.org/1999/xlink" xlink:href="zookeys-979-035-g016.jpg" position="float" orientation="portrait" xlink:type="simple" id="oo_467093.jpg"><uri content-type="original_file" xlink:type="simple">https://binary.pensoft.net/fig/467093</uri></graphic></fig></tp:treatment-sec><ref-list><ref id="B3"><mixed-citation xmlns:xlink="http://www.w3.org/1999/xlink" xlink:type="simple"><person-group><name name-style="western"><surname>Bouček</surname><given-names>Z</given-names></name></person-group> (<year>1982</year>) <article-title>Oriental chalcid wasps of the genus <italic><tp:taxon-name><tp:taxon-name-part taxon-name-part-type="genus">Epitranus</tp:taxon-name-part></tp:taxon-name></italic>.</article-title><source>Journal of Natural History</source><volume>16</volume>: <fpage>577</fpage>–<lpage>822</lpage>. <ext-link xlink:type="simple" ext-link-type="doi" xlink:href="10.1080/00222938200770451">https://doi.org/10.1080/00222938200770451</ext-link></mixed-citation></ref><ref id="B29"><mixed-citation xmlns:xlink="http://www.w3.org/1999/xlink" xlink:type="simple"><person-group><name name-style="western"><surname>Noyes</surname><given-names>J</given-names></name></person-group> (<year>2019</year>) Universal <tp:taxon-name><tp:taxon-name-part taxon-name-part-type="superfamily">Chalcidoidea</tp:taxon-name-part></tp:taxon-name> Database. World Wide Web electronic publication. <ext-link xlink:type="simple" ext-link-type="uri" xlink:href="http://www.nhm.ac.uk/chalcidoids">http://www.nhm.ac.uk/chalcidoids</ext-link></mixed-citation></ref><ref id="B26"><mixed-citation xmlns:xlink="http://www.w3.org/1999/xlink" xlink:type="simple"><person-group><name name-style="western"><surname>Moravvej</surname><given-names>SA</given-names></name><name name-style="western"><surname>Lotfalizadeh</surname><given-names>H</given-names></name><name name-style="western"><surname>Shishehbor</surname><given-names>P</given-names></name></person-group> (<year>2018</year>) <article-title>On the presence of the subfamily <tp:taxon-name><tp:taxon-name-part taxon-name-part-type="subfamily">Epitraninae</tp:taxon-name-part></tp:taxon-name> (<tp:taxon-name><tp:taxon-name-part taxon-name-part-type="order">Hymenoptera</tp:taxon-name-part></tp:taxon-name>: <tp:taxon-name><tp:taxon-name-part taxon-name-part-type="superfamily">Chalcidoidea</tp:taxon-name-part></tp:taxon-name>, <tp:taxon-name><tp:taxon-name-part taxon-name-part-type="family">Chalcididae</tp:taxon-name-part></tp:taxon-name>) in Iran.</article-title><source>North-Western Journal of Zoology</source><volume>14</volume>(<issue>2</issue>): <fpage>267</fpage>–<lpage>268</lpage></mixed-citation></ref></ref-list></tp:taxon-treatment>
