# Supplementary material for: First record of the subfamily Epitraninae from Saudi Arabia (Hymenoptera, Chalcidoidea, Chalcididae), with the description of three new species
Source: Zookeys. 2020 Oct 27;979:35–86. doi: 10.3897/zookeys.979.52059 (PMC7609529; doi:10.3897/zookeys.979.52059)
Supplement: XML Treatment for Epitranus hamoni [file zookeys.979.52059-treatment5.xml]

<!DOCTYPE tp:taxon-treatment
  PUBLIC "-//TaxonX//DTD Taxonomic Treatment Publishing DTD v0 20100105//EN" "tax-treatment-NSO.dtd">
<tp:taxon-treatment xmlns:tp="http://www.plazi.org/taxpub"><tp:treatment-meta><kwd-group><label>Taxon classification</label><kwd><named-content xmlns:xlink="http://www.w3.org/1999/xlink" content-type="kingdom">Animalia</named-content></kwd><kwd><named-content xmlns:xlink="http://www.w3.org/1999/xlink" content-type="order">Hymenoptera</named-content></kwd><kwd><named-content xmlns:xlink="http://www.w3.org/1999/xlink" content-type="family">Chalcididae</named-content></kwd></kwd-group><mixed-citation publication-type="journal"><person-group><name><surname>Gadallah</surname><given-names>Neveen S.</given-names></name><name><surname>Soliman</surname><given-names>Ahmed M.</given-names></name><name><surname>Dhafer</surname><given-names>Hathal M. Al</given-names></name></person-group><article-title>First record of the subfamily <tp:taxon-name><tp:taxon-name-part taxon-name-part-type="subfamily">Epitraninae</tp:taxon-name-part></tp:taxon-name> from Saudi Arabia (<tp:taxon-name><tp:taxon-name-part taxon-name-part-type="order">Hymenoptera</tp:taxon-name-part></tp:taxon-name>, <tp:taxon-name><tp:taxon-name-part taxon-name-part-type="superfamily">Chalcidoidea</tp:taxon-name-part></tp:taxon-name>, <tp:taxon-name><tp:taxon-name-part taxon-name-part-type="family">Chalcididae</tp:taxon-name-part></tp:taxon-name>), with the description of three new species</article-title><source>Zookeys</source><day>27</day><month>10</month><year>2020</year><volume>979</volume><fpage>35</fpage><lpage>86</lpage><pub-id pub-id-type="doi">10.3897/zookeys.979.52059</pub-id></mixed-citation></tp:treatment-meta><tp:nomenclature><tp:taxon-name><object-id xmlns:xlink="http://www.w3.org/1999/xlink" content-type="arpha" xlink:type="simple">DA82EBAB-489F-5A15-ADDF-9B192C1BB974</object-id>
                <tp:taxon-name-part taxon-name-part-type="genus" reg="Epitranus">Epitranus</tp:taxon-name-part>
                <tp:taxon-name-part taxon-name-part-type="species" reg="hamoni">hamoni</tp:taxon-name-part>
              </tp:taxon-name><tp:taxon-authority>complex</tp:taxon-authority><xref ref-type="fig" rid="F17">Figures 17</xref><xref ref-type="fig" rid="F18">, 18</xref><xref ref-type="fig" rid="F19">, 19</xref><xref ref-type="fig" rid="F20">, 20</xref><xref ref-type="fig" rid="F21">, 21</xref><xref ref-type="fig" rid="F22">, 22</xref><xref ref-type="fig" rid="F23">, 23</xref><xref ref-type="fig" rid="F24">, 24</xref><tp:nomenclature-citation-list><tp:nomenclature-citation><tp:taxon-name>
                    <tp:taxon-name-part taxon-name-part-type="genus" reg="Spilochalcis">Spilochalcis</tp:taxon-name-part> <tp:taxon-name-part taxon-name-part-type="species" reg="hamoni">hamoni</tp:taxon-name-part></tp:taxon-name><comment>Risbec, 1957: 240.</comment></tp:nomenclature-citation></tp:nomenclature-citation-list></tp:nomenclature><tp:treatment-sec sec-type="diagnosis" id="SECID0EBBAI"><title>Diagnosis.</title><p><bold><italic>Female</italic></bold> (Figs <xref ref-type="fig" rid="F17">17</xref>–<xref ref-type="fig" rid="F20">20</xref>). Body length ca. 3.15 mm; fore wing length ca. 2.0 mm. Body blackish brown, with the following parts are red to reddish brown (Figs <xref ref-type="fig" rid="F17">17A, B</xref>, <xref ref-type="fig" rid="F18">18A</xref>): head (except a black, broad lower band on occiput), pronotum, scapula, propodeum postero-laterally, metepimeron, gastral petiole, antenna and legs (dorsal face of metacoxa and outer face of metafemur with black tint). This species is diagnosed by the following combination of characters: Occiput densely reticulate, nearly bare (Fig. <xref ref-type="fig" rid="F18">18D</xref>); frontal lobe reduced to a faint transverse carina, thus exposing clypeus (Fig. <xref ref-type="fig" rid="F18">18B</xref>); interantennal projection represented by a low, but sharp lamina; flagellum somewhat clavate (Fig. <xref ref-type="fig" rid="F18">18C</xref>), ca. 0.93× as long as head width; anellus transverse, ca. 0.3× as long as wide; <abbrev xmlns:xlink="http://www.w3.org/1999/xlink" xlink:title="first funicular segments" id="ABBRID0EICAI" xlink:type="simple">F1</abbrev> as long as its width, ca. 0.9× as long as <abbrev xmlns:xlink="http://www.w3.org/1999/xlink" xlink:title="second funicular segments" id="ABBRID0EMCAI" xlink:type="simple">F2</abbrev>; <abbrev xmlns:xlink="http://www.w3.org/1999/xlink" xlink:title="third funicular segments" id="ABBRID0EQCAI" xlink:type="simple">F3</abbrev> as long as wide; clava ca. 2.45× as long as wide. Interspaces between foveolae as well as their bottoms on mesosomal dorsum and pleura are densely reticulate (Fig. <xref ref-type="fig" rid="F18">18D</xref>); propodeum fairly dull, with areolae vague and finely punctate on their bottoms; median areola opened posteriorly, with lateral ridges short (not extending to meet transverse carina of adpetiolar areola) (Fig. <xref ref-type="fig" rid="F18">18D</xref>). Fore wing (Fig. <xref ref-type="fig" rid="F19">19A</xref>) with distinctly reduced pilosity, with scattered setae and microtrichiae on apical half of underside; <abbrev xmlns:xlink="http://www.w3.org/1999/xlink" xlink:title="stigmal vein" id="ABBRID0EADAI" xlink:type="simple">STV</abbrev> reduced, gently sloping, forming with the anterior margin an angle of ca. 35°. Metafemur with a broad triangular tooth basoventrally followed by eight spaced teeth (Fig. <xref ref-type="fig" rid="F19">19B</xref>); tarsal scrobe on metatibia 0.6× as long as metatibial length, polished and reaching sub-basal extremely low hump that represents the sub-basal prominence (Fig. <xref ref-type="fig" rid="F19">19C</xref>). Metasomal petiole relatively long (5.7× as long as wide, 1.1× as long as dorsal length of <abbrev xmlns:xlink="http://www.w3.org/1999/xlink" xlink:title="gastral tergite" id="ABBRID0EMDAI" xlink:type="simple">Gt</abbrev><sub>1</sub>, and 0.8× as long as gaster), dorsally with two longitudinal (sublateral and lateral) ridges, of which sublateral one ends slightly before apex of petiole, area between them flat and finely punctate (Fig. <xref ref-type="fig" rid="F19">19D</xref>); Gaster relatively short, 1.43× as long as high in profile (Fig. <xref ref-type="fig" rid="F17">17A</xref>).</p><fig id="F17" position="float" orientation="portrait"><object-id xmlns:xlink="http://www.w3.org/1999/xlink" content-type="doi" xlink:type="simple">10.3897/zookeys.979.52059.figure17</object-id><object-id xmlns:xlink="http://www.w3.org/1999/xlink" content-type="arpha" xlink:type="simple">B5060F82-68F7-5B55-B16C-9B0FE177C972</object-id><label>Figure 17.</label><caption><p><italic><tp:taxon-name><tp:taxon-name-part taxon-name-part-type="genus" reg="Epitranus">Epitranus</tp:taxon-name-part> <tp:taxon-name-part taxon-name-part-type="species" reg="hamoni">hamoni</tp:taxon-name-part></tp:taxon-name></italic> complex (female, dark form) <bold>A, B</bold> habitus (lateral and dorsal views respectively).</p></caption><graphic xmlns:xlink="http://www.w3.org/1999/xlink" xlink:href="zookeys-979-035-g017.jpg" position="float" orientation="portrait" xlink:type="simple" id="oo_467094.jpg"><uri content-type="original_file" xlink:type="simple">https://binary.pensoft.net/fig/467094</uri></graphic></fig><p><bold><italic>Male</italic></bold> (Figs <xref ref-type="fig" rid="F21">21</xref>–<xref ref-type="fig" rid="F24">24</xref>). Similar to female except for: head and mesosoma generally dark brown to black, with inner margins of eye, lower half of face and pronotal lateral panel red, rest of the pronotum reddish brown (Figs <xref ref-type="fig" rid="F21">21A, B</xref>, <xref ref-type="fig" rid="F22">22A</xref>); interantennal projection absent (Fig. <xref ref-type="fig" rid="F22">22A</xref>); OOD short, ca. 1.43× as long as <abbrev xmlns:xlink="http://www.w3.org/1999/xlink" xlink:title="lateral ocellus diameter" id="ABBRID0EOFAI" xlink:type="simple">OD</abbrev> (Fig. <xref ref-type="fig" rid="F22">22B</xref>); scape of antenna with deep excavation nearly along its dorsal mesal third (Fig. <xref ref-type="fig" rid="F22">22B</xref>); flagellomeres slenderer than in female (Fig. <xref ref-type="fig" rid="F22">22C</xref>); foveolae on mesosomal dorsum sparser; propodeal median areola narrow, 4.0× as long as wide, reaching transverse carina of adpetiolar areola (Fig. <xref ref-type="fig" rid="F22">22D</xref>); petiole longer, ca. 8.0× as long as wide (Fig. <xref ref-type="fig" rid="F23">23C</xref>, <xref ref-type="fig" rid="F24">24B</xref>).</p></tp:treatment-sec><tp:treatment-sec sec-type="remarks" id="SECID0EKGAI"><title>Remarks.</title><p>This species shows variation in color, some body sculpturing, and measurements among females and males as well. One of the three examined females, the body (including antennae and legs) is generally bright red, only darkened along the anterior and lateral sides of mesoscutellum, inner surface of metafemur, and gaster (Fig. <xref ref-type="fig" rid="F20">20A, B</xref>); in the other female specimens, body blackish brown, with the following parts are red to reddish brown (Figs <xref ref-type="fig" rid="F17">17A, B</xref>, <xref ref-type="fig" rid="F18">18A</xref>): head (except a black, broad lower band on occiput), pronotum, scapula, propodeum postero-laterally, metepimeron, gastral petiole, antenna and legs (dorsal face of metacoxa and outer face of metafemur with black tint). In the reddish specimen, the middle lobe of mesoscutum with denser and smaller setiferous punctures (Fig. <xref ref-type="fig" rid="F20">20B</xref>), mesoscutellum foveolate, with spaces less than a foveola diameter (ca. 0.5× diameter apart), bottom of foveolae smooth (Fig. <xref ref-type="fig" rid="F20">20B</xref>) (in the dark specimens, punctures on mesoscutum sparser and a little larger (Fig. <xref ref-type="fig" rid="F18">18D</xref>); mesoscutellum densely and deeply foveolate, without considerable interspaces between foveolae (Fig. <xref ref-type="fig" rid="F17">17B</xref>)); in the red specimen, petiole 6.3× as long as wide, 0.9× as long as gaster in dorsal view (Fig. <xref ref-type="fig" rid="F20">20B</xref>) (in the dark specimens, petiole ca. 5.7× as long as wide, 0.77× as long as gaster in dorsal view (Fig. <xref ref-type="fig" rid="F17">17B</xref>)); in the reddish specimen, posterior margin of <abbrev xmlns:xlink="http://www.w3.org/1999/xlink" xlink:title="gastral tergite" id="ABBRID0EUHAI" xlink:type="simple">Gt</abbrev><sub>1</sub> straight (Fig. <xref ref-type="fig" rid="F20">20B</xref>) (in the dark ones, posterior margin of <abbrev xmlns:xlink="http://www.w3.org/1999/xlink" xlink:title="gastral tergite" id="ABBRID0E4HAI" xlink:type="simple">Gt</abbrev><sub>1</sub> deeply concave (Fig. <xref ref-type="fig" rid="F17">17B</xref>)); in the reddish specimen, <abbrev xmlns:xlink="http://www.w3.org/1999/xlink" xlink:title="first funicular segments" id="ABBRID0EGIAI" xlink:type="simple">F1</abbrev> ca. 2. 15× as long as wide, and distinctly longer than <abbrev xmlns:xlink="http://www.w3.org/1999/xlink" xlink:title="seventh funicular segments" id="ABBRID0EKIAI" xlink:type="simple">F7</abbrev> (1.2×) (ca. 1.27× as long as wide, and slight shorter to as long as <abbrev xmlns:xlink="http://www.w3.org/1999/xlink" xlink:title="seventh funicular segments" id="ABBRID0EOIAI" xlink:type="simple">F7</abbrev> in the dark specimens); <abbrev xmlns:xlink="http://www.w3.org/1999/xlink" xlink:title="stigmal vein" id="ABBRID0ESIAI" xlink:type="simple">STV</abbrev> obviously separated from anterior margin of the wing, making an angle of 45° in the light specimen (while in the darker specimens <abbrev xmlns:xlink="http://www.w3.org/1999/xlink" xlink:title="stigmal vein" id="ABBRID0EWIAI" xlink:type="simple">STV</abbrev> adheres to anterior margin of the wing making an angle of ca. 35°).</p><fig id="F18" position="float" orientation="portrait"><object-id xmlns:xlink="http://www.w3.org/1999/xlink" content-type="doi" xlink:type="simple">10.3897/zookeys.979.52059.figure18</object-id><object-id xmlns:xlink="http://www.w3.org/1999/xlink" content-type="arpha" xlink:type="simple">B4A0E17C-1FDC-5890-9640-AE0411585438</object-id><label>Figure 18.</label><caption><p><italic><tp:taxon-name><tp:taxon-name-part taxon-name-part-type="genus" reg="Epitranus">Epitranus</tp:taxon-name-part> <tp:taxon-name-part taxon-name-part-type="species" reg="hamoni">hamoni</tp:taxon-name-part></tp:taxon-name></italic> complex (female, dark form) <bold>A</bold> head (frontal view) <bold>B</bold> lower part of face (frontal view) <bold>C</bold> antennal pedicel and flagellum <bold>D</bold> head and mesosoma (dorsal view).</p></caption><graphic xmlns:xlink="http://www.w3.org/1999/xlink" xlink:href="zookeys-979-035-g018.jpg" position="float" orientation="portrait" xlink:type="simple" id="oo_467095.jpg"><uri content-type="original_file" xlink:type="simple">https://binary.pensoft.net/fig/467095</uri></graphic></fig><p>In the two examined males, one with the red color predominates, being seen in the head (except dark occiput) including antennae, pronotal collar, propodeum, legs (hind legs darker), and petiole (Fig. <xref ref-type="fig" rid="F24">24A, B</xref>); the other male specimen is nearly entirely dark brown to black, with inner margins of eye, lower half of face and pronotal lateral panel red (Fig. <xref ref-type="fig" rid="F21">21A, B</xref>). In the reddish specimen, mesoscutum sparsely setiferous punctate anteriorly, and sparsely foveolate posteriorly (Fig. <xref ref-type="fig" rid="F24">24B</xref>) (in the dark specimen superficially, sparsely foveolate throughout (Fig. <xref ref-type="fig" rid="F21">21B</xref>); in the reddish specimen, head asetose postero-laterally (Fig. <xref ref-type="fig" rid="F24">24B</xref>) (in the dark one, head densely setose postero-laterally (Fig. <xref ref-type="fig" rid="F21">21B</xref>)); in the reddish specimen metacoxa 2.6× as long as wide (Fig. <xref ref-type="fig" rid="F24">24B</xref>) (in the dark specimen, metacoxa 2.77× as long as wide (Fig. <xref ref-type="fig" rid="F21">21A</xref>); in the reddish specimen, petiole 9.3× as long as wide, and approximately as long as gaster middle length in dorsal view (Fig. <xref ref-type="fig" rid="F24">24B</xref>), 1.6× as long as gaster height in lateral view (Fig. <xref ref-type="fig" rid="F24">24A</xref>) (in the dark specimen, petiole 8.0× as long as wide, 1.12× as long as gaster in dorsal view (Fig. <xref ref-type="fig" rid="F23">23C</xref>), 2.4× as long as gaster height in lateral view (Fig. <xref ref-type="fig" rid="F21">21A</xref>)); in the reddish specimen, posterior margin of <abbrev xmlns:xlink="http://www.w3.org/1999/xlink" xlink:title="gastral tergite" id="ABBRID0EMLAI" xlink:type="simple">Gt</abbrev><sub>1</sub> deeply concave (Fig. <xref ref-type="fig" rid="F24">24B</xref>) (in the dark specimen, posterior margin of <abbrev xmlns:xlink="http://www.w3.org/1999/xlink" xlink:title="gastral tergite" id="ABBRID0EVLAI" xlink:type="simple">Gt</abbrev><sub>1</sub> straight (Fig. <xref ref-type="fig" rid="F23">23C</xref>)).</p><fig id="F19" position="float" orientation="portrait"><object-id xmlns:xlink="http://www.w3.org/1999/xlink" content-type="doi" xlink:type="simple">10.3897/zookeys.979.52059.figure19</object-id><object-id xmlns:xlink="http://www.w3.org/1999/xlink" content-type="arpha" xlink:type="simple">4774E4E9-D3CD-5304-89C4-CE8D0D63F1C9</object-id><label>Figure 19.</label><caption><p><italic><tp:taxon-name><tp:taxon-name-part taxon-name-part-type="genus" reg="Epitranus">Epitranus</tp:taxon-name-part> <tp:taxon-name-part taxon-name-part-type="species" reg="hamoni">hamoni</tp:taxon-name-part></tp:taxon-name></italic> complex (female, dark form) <bold>A</bold> fore wing (parts of wing membrane and <abbrev xmlns:xlink="http://www.w3.org/1999/xlink" xlink:title="marginal vein of fore wing" id="ABBRID0ETMAI" xlink:type="simple">MV</abbrev> and <abbrev xmlns:xlink="http://www.w3.org/1999/xlink" xlink:title="stigmal vein" id="ABBRID0EXMAI" xlink:type="simple">STV</abbrev> magnified) <bold>B, C</bold> hind leg, excluding coxa (outer and ventral views respectively) <bold>D</bold> propodeum and metasoma (dorsal view).</p></caption><graphic xmlns:xlink="http://www.w3.org/1999/xlink" xlink:href="zookeys-979-035-g019.jpg" position="float" orientation="portrait" xlink:type="simple" id="oo_467096.jpg"><uri content-type="original_file" xlink:type="simple">https://binary.pensoft.net/fig/467096</uri></graphic></fig></tp:treatment-sec><tp:treatment-sec sec-type="host" id="SECID0EENAI"><title>Hosts.</title><p>Unknown.</p><fig id="F20" position="float" orientation="portrait"><object-id xmlns:xlink="http://www.w3.org/1999/xlink" content-type="doi" xlink:type="simple">10.3897/zookeys.979.52059.figure20</object-id><object-id xmlns:xlink="http://www.w3.org/1999/xlink" content-type="arpha" xlink:type="simple">BF77C24A-B42C-5201-8AEE-27F8D2A430EF</object-id><label>Figure 20.</label><caption><p><italic><tp:taxon-name><tp:taxon-name-part taxon-name-part-type="genus" reg="Epitranus">Epitranus</tp:taxon-name-part> <tp:taxon-name-part taxon-name-part-type="species" reg="hamoni">hamoni</tp:taxon-name-part></tp:taxon-name></italic> complex (female, light form) <bold>A, B</bold> habitus (lateral and dorsal views respectively).</p></caption><graphic xmlns:xlink="http://www.w3.org/1999/xlink" xlink:href="zookeys-979-035-g020.jpg" position="float" orientation="portrait" xlink:type="simple" id="oo_467097.jpg"><uri content-type="original_file" xlink:type="simple">https://binary.pensoft.net/fig/467097</uri></graphic></fig></tp:treatment-sec><tp:treatment-sec sec-type="material" id="SECID0EDOAI"><title>Material examined.</title><p>1♂, Kingdom of Saudi Arabia, Al-Baha, Al Mikhwa, Shada Al-Ala Natural Reserve [<named-content xmlns:xlink="http://www.w3.org/1999/xlink" content-type="dwc:verbatimCoordinates" xlink:type="simple"><named-content content-type="geo-json" specific-use="{&#34;type&#34;:&#34;Point&#34;,&#34;coordinates&#34;:[41.310956,19.842911]}" id="NCID0EMOAI" xlink:type="simple">19°50'34.48"N, 41°18'39.44"E</named-content></named-content>, Alt. 1681 m], sweeping net, 27.VII.2015, leg. Ahmed M. Soliman [<named-content xmlns:xlink="http://www.w3.org/1999/xlink" content-type="dwc:institutional_code" xlink:type="simple">KSMA</named-content>]; 1♀, Kingdom of Saudi Arabia, Asir, Abha, Garf Raydah Natural Reserve [<named-content xmlns:xlink="http://www.w3.org/1999/xlink" content-type="dwc:verbatimCoordinates" xlink:type="simple"><named-content content-type="geo-json" specific-use="{&#34;type&#34;:&#34;Point&#34;,&#34;coordinates&#34;:[42.390325,18.193592]}" id="NCID0EZOAI" xlink:type="simple">18°11'36.93"N, 42°23'25.17"E</named-content></named-content>, Alt. 1772 m], sweeping net, 16.IV.2016, leg. Ahmed M. Soliman [<named-content xmlns:xlink="http://www.w3.org/1999/xlink" content-type="dwc:institutional_code" xlink:type="simple">KSMA</named-content>]; 1♂, Kingdom of Saudi Arabia, Al-Baha, Al Mikhwa, Shada Al-Ala Natural Reserve [<named-content xmlns:xlink="http://www.w3.org/1999/xlink" content-type="dwc:verbatimCoordinates" xlink:type="simple"><named-content content-type="geo-json" specific-use="{&#34;type&#34;:&#34;Point&#34;,&#34;coordinates&#34;:[41.311122,19.843042]}" id="NCID0EGPAI" xlink:type="simple">19°50'34.95"N, 41°18'40.04"E</named-content></named-content>, Alt. 1679 m], sweeping net, 7.IV.2019, leg. Ahmed M. Soliman [<named-content xmlns:xlink="http://www.w3.org/1999/xlink" content-type="dwc:institutional_code" xlink:type="simple">KSMA</named-content>]; 1♀, Kingdom of Saudi Arabia, Al-Baha, Al Mikhwa, Shada Al-Ala Natural Reserve [<named-content xmlns:xlink="http://www.w3.org/1999/xlink" content-type="dwc:verbatimCoordinates" xlink:type="simple"><named-content content-type="geo-json" specific-use="{&#34;type&#34;:&#34;Point&#34;,&#34;coordinates&#34;:[41.310953,19.843025]}" id="NCID0ETPAI" xlink:type="simple">19°50'34.89"N, 41°18'39.43"E</named-content></named-content>, Alt. 1689 m], sweeping net, 9.IV.2019, leg. Ahmed M. Soliman [<named-content xmlns:xlink="http://www.w3.org/1999/xlink" content-type="dwc:institutional_code" xlink:type="simple">KSMA</named-content>]; 1♀, Kingdom of Saudi Arabia, Riyadh, Dirab Station of Research, [<named-content xmlns:xlink="http://www.w3.org/1999/xlink" content-type="dwc:verbatimCoordinates" xlink:type="simple"><named-content content-type="geo-json" specific-use="{&#34;type&#34;:&#34;Point&#34;,&#34;coordinates&#34;:[46.654172,24.423031]}" id="NCID0EAQAI" xlink:type="simple">24°25'22.91"N, 46°39'15.02"E</named-content></named-content>, Alt. 1689 m], Malaise trap, 19.VII−9.VIII.2020, leg. Ahmed M. Soliman [<named-content xmlns:xlink="http://www.w3.org/1999/xlink" content-type="dwc:institutional_code" xlink:type="simple">KSMA</named-content>].</p><fig id="F21" position="float" orientation="portrait"><object-id xmlns:xlink="http://www.w3.org/1999/xlink" content-type="doi" xlink:type="simple">10.3897/zookeys.979.52059.figure21</object-id><object-id xmlns:xlink="http://www.w3.org/1999/xlink" content-type="arpha" xlink:type="simple">A385D86F-85D7-53B9-A9C4-071457C9D370</object-id><label>Figure 21.</label><caption><p><italic><tp:taxon-name><tp:taxon-name-part taxon-name-part-type="genus" reg="Epitranus">Epitranus</tp:taxon-name-part> <tp:taxon-name-part taxon-name-part-type="species" reg="hamoni">hamoni</tp:taxon-name-part></tp:taxon-name></italic> complex (male, dark form) <bold>A</bold> habitus (lateral view) <bold>B</bold> head and mesosoma (dorsal view).</p></caption><graphic xmlns:xlink="http://www.w3.org/1999/xlink" xlink:href="zookeys-979-035-g021.jpg" position="float" orientation="portrait" xlink:type="simple" id="oo_467098.jpg"><uri content-type="original_file" xlink:type="simple">https://binary.pensoft.net/fig/467098</uri></graphic></fig></tp:treatment-sec><tp:treatment-sec sec-type="distribution" id="SECID0EGRAI"><title>Distribution.</title><p>Burkina Faso (<xref ref-type="bibr" rid="B32">Risbec 1957</xref>; <xref ref-type="bibr" rid="B29">Noyes 2019</xref>), UAE (<xref ref-type="bibr" rid="B8">Delvare 2017</xref>), Saudi Arabia (Al-Baha and Riyadh regions) (new record).</p><fig id="F22" position="float" orientation="portrait"><object-id xmlns:xlink="http://www.w3.org/1999/xlink" content-type="doi" xlink:type="simple">10.3897/zookeys.979.52059.figure22</object-id><object-id xmlns:xlink="http://www.w3.org/1999/xlink" content-type="arpha" xlink:type="simple">01DE8A62-B701-5600-8D03-9B72808DB0F9</object-id><label>Figure 22.</label><caption><p><italic><tp:taxon-name><tp:taxon-name-part taxon-name-part-type="genus" reg="Epitranus">Epitranus</tp:taxon-name-part> <tp:taxon-name-part taxon-name-part-type="species" reg="hamoni">hamoni</tp:taxon-name-part></tp:taxon-name></italic> complex (male, dark form) <bold>A</bold> head (frontal view) <bold>B</bold> head and antennal scape (dorsal view) <bold>C</bold> antennal pedicel and flagellum <bold>D</bold> mesoscutellum, metanotum &amp; propodeum (dorsal view).</p></caption><graphic xmlns:xlink="http://www.w3.org/1999/xlink" xlink:href="zookeys-979-035-g022.jpg" position="float" orientation="portrait" xlink:type="simple" id="oo_467099.jpg"><uri content-type="original_file" xlink:type="simple">https://binary.pensoft.net/fig/467099</uri></graphic></fig><fig id="F23" position="float" orientation="portrait"><object-id xmlns:xlink="http://www.w3.org/1999/xlink" content-type="doi" xlink:type="simple">10.3897/zookeys.979.52059.figure23</object-id><object-id xmlns:xlink="http://www.w3.org/1999/xlink" content-type="arpha" xlink:type="simple">5EA7A9F4-E7CA-575B-9599-7502EE447276</object-id><label>Figure 23.</label><caption><p><italic><tp:taxon-name><tp:taxon-name-part taxon-name-part-type="genus" reg="Epitranus">Epitranus</tp:taxon-name-part> <tp:taxon-name-part taxon-name-part-type="species" reg="hamoni">hamoni</tp:taxon-name-part></tp:taxon-name></italic> complex (male, dark form) <bold>A</bold> head and mesonotum (lateral view) <bold>B</bold> apical part of fore wing <bold>C</bold> metasoma (dorsal view).</p></caption><graphic xmlns:xlink="http://www.w3.org/1999/xlink" xlink:href="zookeys-979-035-g023.jpg" position="float" orientation="portrait" xlink:type="simple" id="oo_467100.jpg"><uri content-type="original_file" xlink:type="simple">https://binary.pensoft.net/fig/467100</uri></graphic></fig><fig id="F24" position="float" orientation="portrait"><object-id xmlns:xlink="http://www.w3.org/1999/xlink" content-type="doi" xlink:type="simple">10.3897/zookeys.979.52059.figure24</object-id><object-id xmlns:xlink="http://www.w3.org/1999/xlink" content-type="arpha" xlink:type="simple">7924F10C-413B-5881-A261-CFC03C8FED01</object-id><label>Figure 24.</label><caption><p><italic><tp:taxon-name><tp:taxon-name-part taxon-name-part-type="genus" reg="Epitranus">Epitranus</tp:taxon-name-part> <tp:taxon-name-part taxon-name-part-type="species" reg="hamoni">hamoni</tp:taxon-name-part></tp:taxon-name></italic> complex (male, light form) <bold>A, B</bold> habitus (lateral and dorsal views respectively).</p></caption><graphic xmlns:xlink="http://www.w3.org/1999/xlink" xlink:href="zookeys-979-035-g024.jpg" position="float" orientation="portrait" xlink:type="simple" id="oo_467101.jpg"><uri content-type="original_file" xlink:type="simple">https://binary.pensoft.net/fig/467101</uri></graphic></fig></tp:treatment-sec><ref-list><ref id="B32"><mixed-citation xmlns:xlink="http://www.w3.org/1999/xlink" xlink:type="simple"><person-group><name name-style="western"><surname>Risbec</surname><given-names>J</given-names></name></person-group> (<year>1957</year>) <article-title>Chalcidoides et proctotrupoides de l’Afrique occidentale Française (5<sup>e</sup> supplement).</article-title><source>Bulletin de l’Institut Français d’Afrique Noire (A)</source><volume>19</volume>: <fpage>228</fpage>–<lpage>267</lpage>.</mixed-citation></ref><ref id="B29"><mixed-citation xmlns:xlink="http://www.w3.org/1999/xlink" xlink:type="simple"><person-group><name name-style="western"><surname>Noyes</surname><given-names>J</given-names></name></person-group> (<year>2019</year>) Universal <tp:taxon-name><tp:taxon-name-part taxon-name-part-type="superfamily">Chalcidoidea</tp:taxon-name-part></tp:taxon-name> Database. World Wide Web electronic publication. <ext-link xlink:type="simple" ext-link-type="uri" xlink:href="http://www.nhm.ac.uk/chalcidoids">http://www.nhm.ac.uk/chalcidoids</ext-link></mixed-citation></ref><ref id="B8"><mixed-citation xmlns:xlink="http://www.w3.org/1999/xlink" xlink:type="simple"><person-group><name name-style="western"><surname>Delvare</surname><given-names>G</given-names></name></person-group> (<year>2017</year>) <article-title>Order <tp:taxon-name><tp:taxon-name-part taxon-name-part-type="order">Hymenoptera</tp:taxon-name-part></tp:taxon-name>, family <tp:taxon-name><tp:taxon-name-part taxon-name-part-type="family">Chalcididae</tp:taxon-name-part></tp:taxon-name>.</article-title><source>Arthropod fauna of the UAE</source><volume>6</volume>: <fpage>225</fpage>–<lpage>274</lpage><ext-link xlink:type="simple" ext-link-type="uri" xlink:href="https://agritrop.cirad.fr/586551/1/Delvare%202017%20Fauna%20UAE%20%20Chalcididae.pdf">https://agritrop.cirad.fr/586551/1/Delvare%202017%20Fauna%20UAE%20%20Chalcididae.pdf</ext-link></mixed-citation></ref></ref-list></tp:taxon-treatment>
