# Supplementary material for: First record of the subfamily Epitraninae from Saudi Arabia (Hymenoptera, Chalcidoidea, Chalcididae), with the description of three new species
Source: Zookeys. 2020 Oct 27;979:35–86. doi: 10.3897/zookeys.979.52059 (PMC7609529; doi:10.3897/zookeys.979.52059)
Supplement: XML Treatment for Epitranus inops [file zookeys.979.52059-treatment6.xml]

<!DOCTYPE tp:taxon-treatment
  PUBLIC "-//TaxonX//DTD Taxonomic Treatment Publishing DTD v0 20100105//EN" "tax-treatment-NSO.dtd">
<tp:taxon-treatment xmlns:tp="http://www.plazi.org/taxpub"><tp:treatment-meta><kwd-group><label>Taxon classification</label><kwd><named-content xmlns:xlink="http://www.w3.org/1999/xlink" content-type="kingdom">Animalia</named-content></kwd><kwd><named-content xmlns:xlink="http://www.w3.org/1999/xlink" content-type="order">Hymenoptera</named-content></kwd><kwd><named-content xmlns:xlink="http://www.w3.org/1999/xlink" content-type="family">Chalcididae</named-content></kwd></kwd-group><mixed-citation publication-type="journal"><person-group><name><surname>Gadallah</surname><given-names>Neveen S.</given-names></name><name><surname>Soliman</surname><given-names>Ahmed M.</given-names></name><name><surname>Dhafer</surname><given-names>Hathal M. Al</given-names></name></person-group><article-title>First record of the subfamily <tp:taxon-name><tp:taxon-name-part taxon-name-part-type="subfamily">Epitraninae</tp:taxon-name-part></tp:taxon-name> from Saudi Arabia (<tp:taxon-name><tp:taxon-name-part taxon-name-part-type="order">Hymenoptera</tp:taxon-name-part></tp:taxon-name>, <tp:taxon-name><tp:taxon-name-part taxon-name-part-type="superfamily">Chalcidoidea</tp:taxon-name-part></tp:taxon-name>, <tp:taxon-name><tp:taxon-name-part taxon-name-part-type="family">Chalcididae</tp:taxon-name-part></tp:taxon-name>), with the description of three new species</article-title><source>Zookeys</source><day>27</day><month>10</month><year>2020</year><volume>979</volume><fpage>35</fpage><lpage>86</lpage><pub-id pub-id-type="doi">10.3897/zookeys.979.52059</pub-id></mixed-citation></tp:treatment-meta><tp:nomenclature><tp:taxon-name><object-id xmlns:xlink="http://www.w3.org/1999/xlink" content-type="arpha" xlink:type="simple">3743AC83-84B8-590C-A881-D8FF98569C30</object-id>
                <tp:taxon-name-part taxon-name-part-type="genus" reg="Epitranus">Epitranus</tp:taxon-name-part>
                <tp:taxon-name-part taxon-name-part-type="species" reg="inops">inops</tp:taxon-name-part>
              </tp:taxon-name><tp:taxon-authority>Steffan, 1957</tp:taxon-authority><xref ref-type="fig" rid="F25">Figures 25</xref><xref ref-type="fig" rid="F26">, 26</xref><xref ref-type="fig" rid="F27">, 27</xref><tp:nomenclature-citation-list><tp:nomenclature-citation><tp:taxon-name>
                    <tp:taxon-name-part taxon-name-part-type="genus" reg="Epitranus">Epitranus</tp:taxon-name-part> <tp:taxon-name-part taxon-name-part-type="species" reg="inops">inops</tp:taxon-name-part></tp:taxon-name><comment>Steffan, 1957: 75, 86–88. Original description. ♀, ♂. Democratic Republic of Congo.</comment></tp:nomenclature-citation><tp:nomenclature-citation><tp:taxon-name>
                    <tp:taxon-name-part taxon-name-part-type="genus" reg="Epitranus">Epitranus</tp:taxon-name-part> <tp:taxon-name-part taxon-name-part-type="species" reg="inops">inops</tp:taxon-name-part></tp:taxon-name><comment>Steffan,1957: <xref ref-type="bibr" rid="B34">Sauphanor et al. 1987</xref>: Ivory Coast: host.</comment></tp:nomenclature-citation></tp:nomenclature-citation-list></tp:nomenclature><tp:treatment-sec sec-type="description" id="SECID0E5WAI"><title>Re-description.</title><p><bold><italic>Female</italic></bold> (Figs <xref ref-type="fig" rid="F25">25</xref>–<xref ref-type="fig" rid="F27">27</xref>). Body length 3.4–3.9 mm. Fore wing length 2.1–2.5 mm. Head, except frontal lobe and antennal toruli, black (Fig. <xref ref-type="fig" rid="F26">26A</xref>); mesosoma reddish brown, with various extent of brownish, more or less dark, areas on mesoscutum, axilla, propodeum, mesopleuron, metepisternum anteriorly (Fig. <xref ref-type="fig" rid="F25">25B</xref>); tegula testaceous (Fig. <xref ref-type="fig" rid="F25">25A, B</xref>). This species is recognized by the following combination of characters: interantennal lamina present (Fig. <xref ref-type="fig" rid="F26">26A</xref>); frontal lobe moderately long (Fig. <xref ref-type="fig" rid="F26">26B</xref>); subantennal distance ca. 2.5× as long as interantennal distance, with two submedian indentations on ventral edge (Fig. <xref ref-type="fig" rid="F26">26B</xref>); supra antennal surface delimited laterally by faint step-like ridge; discal area faintly alutaceous, the network following curved lines, separated from inner orbit and median ocellus by four or five rows of moderately large punctures, interspaces between punctures smooth (Fig. <xref ref-type="fig" rid="F26">26A</xref>); preorbital groove vestigial dorsally, progressively thickened towards the suborbital groove; outline of frons slightly and regularly convex in dorsal view; funiculars, from <abbrev xmlns:xlink="http://www.w3.org/1999/xlink" xlink:title="second funicular segments" id="ABBRID0ENYAI" xlink:type="simple">F2</abbrev>, somewhat transverse (Fig. <xref ref-type="fig" rid="F26">26C</xref>); clava bi-segmented (Fig. <xref ref-type="fig" rid="F26">26C</xref>). Mesosoma hardly convex, with flattened mesoscutellum (Fig. <xref ref-type="fig" rid="F25">25A, B</xref>); setae on mesonotum thin, adpressed and longer than puncture diameter (Fig. <xref ref-type="fig" rid="F25">25B</xref>); propodeum dull, with numerous irregular rugae, median areola complete, with subparallel sides (Fig. <xref ref-type="fig" rid="F26">26D</xref>); adpetiolar areola with curved anterior carina (Fig. <xref ref-type="fig" rid="F26">26D</xref>). Fore wing (Fig. <xref ref-type="fig" rid="F27">27A</xref>) rather densely setose on apical half on underside; <abbrev xmlns:xlink="http://www.w3.org/1999/xlink" xlink:title="stigmal vein" id="ABBRID0ENZAI" xlink:type="simple">STV</abbrev> forming with anterior margin an angle of ca. 45°; metacoxal 2× as long as wide, with flattened outer dorsal side; metafemur serrulate behind the basal tooth (Fig. <xref ref-type="fig" rid="F27">27B</xref>); metatibial process only delimited posteriorly on inner side along tarsal scrobe, visible anteriorly through the presence of a wrinkle, tarsal scrobe far from reaching sub-basal prominence, the latter with four denticles on edge, visible solely from behind for being concealed by the pubescence (Fig. <xref ref-type="fig" rid="F27">27C</xref>); metasomal petiole 3.4–3.7× as long as wide, as long as or slightly shorter than dorsal length of <abbrev xmlns:xlink="http://www.w3.org/1999/xlink" xlink:title="gastral tergite" id="ABBRID0EZZAI" xlink:type="simple">Gt</abbrev><sub>1</sub> (0.95×), and 0.50–0.65× as long as gaster length, its sides hardly convex, with a weak median carina evanescent on apical third, sublateral and lateral ridges complete, the area between sublateral ridges smooth and shiny (Fig. <xref ref-type="fig" rid="F27">27D</xref>); gaster 1.55–1.70× as long as high (Fig. <xref ref-type="fig" rid="F25">25A</xref>).</p><fig id="F25" position="float" orientation="portrait"><object-id xmlns:xlink="http://www.w3.org/1999/xlink" content-type="doi" xlink:type="simple">10.3897/zookeys.979.52059.figure25</object-id><object-id xmlns:xlink="http://www.w3.org/1999/xlink" content-type="arpha" xlink:type="simple">5438CE54-7BA2-5212-B697-731359AC252C</object-id><label>Figure 25.</label><caption><p><italic><tp:taxon-name><tp:taxon-name-part taxon-name-part-type="genus" reg="Epitranus">Epitranus</tp:taxon-name-part> <tp:taxon-name-part taxon-name-part-type="species" reg="inops">inops</tp:taxon-name-part></tp:taxon-name></italic> Steffan (female) <bold>A, B</bold> habitus (lateral and dorsal views respectively).</p></caption><graphic xmlns:xlink="http://www.w3.org/1999/xlink" xlink:href="zookeys-979-035-g025.jpg" position="float" orientation="portrait" xlink:type="simple" id="oo_467104.jpg"><uri content-type="original_file" xlink:type="simple">https://binary.pensoft.net/fig/467104</uri></graphic></fig><p><bold><italic>Male</italic></bold>. Similar to female except flagellum 1.2× head width; anellus ca. 0.3× as long as wide; <abbrev xmlns:xlink="http://www.w3.org/1999/xlink" xlink:title="first funicular segments" id="ABBRID0EH2AI" xlink:type="simple">F1</abbrev> twice as long as wide; <abbrev xmlns:xlink="http://www.w3.org/1999/xlink" xlink:title="seventh funicular segments" id="ABBRID0EL2AI" xlink:type="simple">F7</abbrev> subquadrate; gastral petiole slightly longer, 4.5× as long as wide (<xref ref-type="bibr" rid="B37">Steffan 1957</xref>).</p><fig id="F26" position="float" orientation="portrait"><object-id xmlns:xlink="http://www.w3.org/1999/xlink" content-type="doi" xlink:type="simple">10.3897/zookeys.979.52059.figure26</object-id><object-id xmlns:xlink="http://www.w3.org/1999/xlink" content-type="arpha" xlink:type="simple">A9EBEBAC-EB4A-501E-9523-40DD2CD89911</object-id><label>Figure 26.</label><caption><p><italic><tp:taxon-name><tp:taxon-name-part taxon-name-part-type="genus" reg="Epitranus">Epitranus</tp:taxon-name-part> <tp:taxon-name-part taxon-name-part-type="species" reg="inops">inops</tp:taxon-name-part></tp:taxon-name></italic> Steffan (female) <bold>A</bold> head (frontal view) <bold>B</bold> lower part of face showing frontal lobe (frontal view) <bold>C</bold> antennal pedicel and flagellum <bold>D</bold> mesoscutellum and propodeum (dorsal view).</p></caption><graphic xmlns:xlink="http://www.w3.org/1999/xlink" xlink:href="zookeys-979-035-g026.jpg" position="float" orientation="portrait" xlink:type="simple" id="oo_467107.jpg"><uri content-type="original_file" xlink:type="simple">https://binary.pensoft.net/fig/467107</uri></graphic></fig></tp:treatment-sec><tp:treatment-sec sec-type="host" id="SECID0ET3AI"><title>Hosts.</title><p>The species was reared from stored yam together with <italic><tp:taxon-name><tp:taxon-name-part taxon-name-part-type="genus" reg="Euzopherodes">Euzopherodes</tp:taxon-name-part> <tp:taxon-name-part taxon-name-part-type="species" reg="vapidella">vapidella</tp:taxon-name-part></tp:taxon-name></italic> Man (<tp:taxon-name><tp:taxon-name-part taxon-name-part-type="family">Pyralidae</tp:taxon-name-part></tp:taxon-name>), and other small moths (<xref ref-type="bibr" rid="B34">Sauphanor et al. 1987</xref>).</p></tp:treatment-sec><tp:treatment-sec sec-type="material" id="SECID0EN4AI"><title>Material examined.</title><p>1♀: Kingdom of Saudi Arabia, Al-Baha, Al Mikhwa, Shada Al-Ala Natural Reserve [<named-content xmlns:xlink="http://www.w3.org/1999/xlink" content-type="dwc:verbatimCoordinates" xlink:type="simple"><named-content content-type="geo-json" specific-use="{&#34;type&#34;:&#34;Point&#34;,&#34;coordinates&#34;:[41.311122,19.843019]}" id="NCID0EW4AI" xlink:type="simple">19°50'34.87"N, 41°18'40.04"E</named-content></named-content>, 1686 m], sweeping net, 5.V.2015, leg. Ahmed M. Soliman [<named-content xmlns:xlink="http://www.w3.org/1999/xlink" content-type="dwc:institutional_code" xlink:type="simple">KSMA</named-content>]; 1♀, Kingdom of Saudi Arabia, Al-Baha, Al Mikhwa, Shada Al-Ala Natural Reserve [<named-content xmlns:xlink="http://www.w3.org/1999/xlink" content-type="dwc:verbatimCoordinates" xlink:type="simple"><named-content content-type="geo-json" specific-use="{&#34;type&#34;:&#34;Point&#34;,&#34;coordinates&#34;:[41.310953,19.843025]}" id="NCID0ED5AI" xlink:type="simple">19°50'34.89"N, 41°18'39.43"E</named-content></named-content>, 1689 m], sweeping net, 9.IV.2019, leg. Ahmed M. Soliman [<named-content xmlns:xlink="http://www.w3.org/1999/xlink" content-type="dwc:institutional_code" xlink:type="simple">KSMA</named-content>]; 1♀, Kingdom of Saudi Arabia, Asir, Abha, Garf Raydah Natural Reserve [<named-content xmlns:xlink="http://www.w3.org/1999/xlink" content-type="dwc:verbatimCoordinates" xlink:type="simple"><named-content content-type="geo-json" specific-use="{&#34;type&#34;:&#34;Point&#34;,&#34;coordinates&#34;:[42.396017,18.194717]}" id="NCID0EQ5AI" xlink:type="simple">18°11'40.98"N, 42°23'45.66"E</named-content></named-content>, 1861 m], sweeping net, 12.IV.2019, leg. Ahmed M. Soliman [<named-content xmlns:xlink="http://www.w3.org/1999/xlink" content-type="dwc:institutional_code" xlink:type="simple">KSMA</named-content>].</p><fig id="F27" position="float" orientation="portrait"><object-id xmlns:xlink="http://www.w3.org/1999/xlink" content-type="doi" xlink:type="simple">10.3897/zookeys.979.52059.figure27</object-id><object-id xmlns:xlink="http://www.w3.org/1999/xlink" content-type="arpha" xlink:type="simple">24450121-C3E1-5259-B964-8BEED77F2EAB</object-id><label>Figure 27.</label><caption><p><italic><tp:taxon-name><tp:taxon-name-part taxon-name-part-type="genus" reg="Epitranus">Epitranus</tp:taxon-name-part> <tp:taxon-name-part taxon-name-part-type="species" reg="inops">inops</tp:taxon-name-part></tp:taxon-name></italic> Steffan (female) <bold>A</bold> fore wing (parts of wing membrane and <abbrev xmlns:xlink="http://www.w3.org/1999/xlink" xlink:title="marginal vein of fore wing" id="ABBRID0EP6AI" xlink:type="simple">MV</abbrev> and <abbrev xmlns:xlink="http://www.w3.org/1999/xlink" xlink:title="stigmal vein" id="ABBRID0ET6AI" xlink:type="simple">STV</abbrev> magnified) <bold>B, C</bold> hind leg, excluding coxa (outer and ventral views respectively) <bold>D</bold> metasoma (dorsal view).</p></caption><graphic xmlns:xlink="http://www.w3.org/1999/xlink" xlink:href="zookeys-979-035-g027.jpg" position="float" orientation="portrait" xlink:type="simple" id="oo_467108.jpg"><uri content-type="original_file" xlink:type="simple">https://binary.pensoft.net/fig/467108</uri></graphic></fig></tp:treatment-sec><tp:treatment-sec sec-type="distribution" id="SECID0EAABI"><title>Distribution.</title><p>Democratic Republic of Congo (Zaire) (<xref ref-type="bibr" rid="B37">Steffan 1957</xref>), Ivory Coast (<xref ref-type="bibr" rid="B34">Sauphanor et al. 1987</xref>), Saudi Arabia (Al-Baha and Asir regions) (new record).</p></tp:treatment-sec><ref-list><ref id="B34"><mixed-citation xmlns:xlink="http://www.w3.org/1999/xlink" xlink:type="simple"><person-group><name name-style="western"><surname>Sauphanor</surname><given-names>B</given-names></name><name name-style="western"><surname>Bordat</surname><given-names>D</given-names></name><name name-style="western"><surname>Delvare</surname><given-names>G</given-names></name><name name-style="western"><surname>Ratnadass</surname><given-names>A</given-names></name></person-group> (<year>1987</year>) <article-title>Insects of stored yams in the Ivory Coast. Faunistic inventory and biological data.</article-title><source>L’Agronomie Tropicale, Nogent-sur-Mame</source><volume>42</volume>(<issue>4</issue>): <fpage>305</fpage>–<lpage>312</lpage>.</mixed-citation></ref><ref id="B37"><mixed-citation xmlns:xlink="http://www.w3.org/1999/xlink" xlink:type="simple"><person-group><name name-style="western"><surname>Steffan</surname><given-names>J-R</given-names></name></person-group> (<year>1957</year>) <tp:taxon-name><tp:taxon-name-part taxon-name-part-type="subfamily">Epitraninae</tp:taxon-name-part></tp:taxon-name> (Hym. <tp:taxon-name><tp:taxon-name-part taxon-name-part-type="family">Chalcididae</tp:taxon-name-part></tp:taxon-name>) du Musée Royal du Congo Belge. Revue de Zoologie et de Botanique Africaines 56(1/2): 71–91.</mixed-citation></ref></ref-list></tp:taxon-treatment>
