# Supplementary material for: First record of the subfamily Epitraninae from Saudi Arabia (Hymenoptera, Chalcidoidea, Chalcididae), with the description of three new species
Source: Zookeys. 2020 Oct 27;979:35–86. doi: 10.3897/zookeys.979.52059 (PMC7609529; doi:10.3897/zookeys.979.52059)
Supplement: XML Treatment for Epitranus torymoides [file zookeys.979.52059-treatment7.xml]

<!DOCTYPE tp:taxon-treatment
  PUBLIC "-//TaxonX//DTD Taxonomic Treatment Publishing DTD v0 20100105//EN" "tax-treatment-NSO.dtd">
<tp:taxon-treatment xmlns:tp="http://www.plazi.org/taxpub"><tp:treatment-meta><kwd-group><label>Taxon classification</label><kwd><named-content xmlns:xlink="http://www.w3.org/1999/xlink" content-type="kingdom">Animalia</named-content></kwd><kwd><named-content xmlns:xlink="http://www.w3.org/1999/xlink" content-type="order">Hymenoptera</named-content></kwd><kwd><named-content xmlns:xlink="http://www.w3.org/1999/xlink" content-type="family">Chalcididae</named-content></kwd></kwd-group><mixed-citation publication-type="journal"><person-group><name><surname>Gadallah</surname><given-names>Neveen S.</given-names></name><name><surname>Soliman</surname><given-names>Ahmed M.</given-names></name><name><surname>Dhafer</surname><given-names>Hathal M. Al</given-names></name></person-group><article-title>First record of the subfamily <tp:taxon-name><tp:taxon-name-part taxon-name-part-type="subfamily">Epitraninae</tp:taxon-name-part></tp:taxon-name> from Saudi Arabia (<tp:taxon-name><tp:taxon-name-part taxon-name-part-type="order">Hymenoptera</tp:taxon-name-part></tp:taxon-name>, <tp:taxon-name><tp:taxon-name-part taxon-name-part-type="superfamily">Chalcidoidea</tp:taxon-name-part></tp:taxon-name>, <tp:taxon-name><tp:taxon-name-part taxon-name-part-type="family">Chalcididae</tp:taxon-name-part></tp:taxon-name>), with the description of three new species</article-title><source>Zookeys</source><day>27</day><month>10</month><year>2020</year><volume>979</volume><fpage>35</fpage><lpage>86</lpage><pub-id pub-id-type="doi">10.3897/zookeys.979.52059</pub-id></mixed-citation></tp:treatment-meta><tp:nomenclature><tp:taxon-name><object-id xmlns:xlink="http://www.w3.org/1999/xlink" content-type="arpha" xlink:type="simple">0973CE8B-3528-561B-9EEE-A0D24F0BCE8E</object-id>
                <tp:taxon-name-part taxon-name-part-type="genus" reg="Epitranus">Epitranus</tp:taxon-name-part>
                <tp:taxon-name-part taxon-name-part-type="species" reg="torymoides">torymoides</tp:taxon-name-part>
              </tp:taxon-name><tp:taxon-authority>(Risbec, 1953)</tp:taxon-authority><xref ref-type="fig" rid="F28">Figures 28</xref><xref ref-type="fig" rid="F29">, 29</xref><xref ref-type="fig" rid="F30">, 30</xref><tp:nomenclature-citation-list><tp:nomenclature-citation><tp:taxon-name>
                      <tp:taxon-name-part taxon-name-part-type="genus" reg="Chalcitella">Chalcitella</tp:taxon-name-part>
                    </tp:taxon-name><comment>torymoïdes Risbec, 1953: 591. Original description ♂. Ivory Coast. </comment></tp:nomenclature-citation><tp:nomenclature-citation><tp:taxon-name>
                    <tp:taxon-name-part taxon-name-part-type="genus" reg="Epitranus">Epitranus</tp:taxon-name-part> <tp:taxon-name-part taxon-name-part-type="species" reg="torymoides">torymoides</tp:taxon-name-part></tp:taxon-name><comment>Risbec, 1953: Delvare, 2017: 244.</comment></tp:nomenclature-citation></tp:nomenclature-citation-list></tp:nomenclature><tp:treatment-sec sec-type="description" id="SECID0EVCBI"><title>Re-description.</title><p><bold><italic>Female</italic></bold> (Figs <xref ref-type="fig" rid="F28">28</xref>–<xref ref-type="fig" rid="F30">30</xref>). Body length 2.65–3.20 mm. Fore wing length 1.85–2.00 mm. Head, except reddish frontal lobe, and mesosoma black (Figs <xref ref-type="fig" rid="F28">28A, B</xref>, <xref ref-type="fig" rid="F29">29A</xref>); metasoma dark brown with slight reddish tint laterally on tergites and on sternites (Fig. <xref ref-type="fig" rid="F28">28A, B</xref>); fore and mid legs, metatrochanter, metatarsus, scape and tegula testaceous (Fig. <xref ref-type="fig" rid="F28">28A</xref>); pedicel, flagellum and metafemur dark brown (Fig. <xref ref-type="fig" rid="F28">28A, B</xref>). This species is recognized by the following combination of characters: frons laterally and dorsally, and dorsum of mesosoma, with moderately long, suberect and thin setae (Figs <xref ref-type="fig" rid="F28">28B</xref>, <xref ref-type="fig" rid="F29">29A</xref>); interantennal projection absent (Fig. <xref ref-type="fig" rid="F29">29A</xref>); frontal lobe moderately protruding, with subantennal distance ca. 1.3× as long as interantennal distance, ventral edge of projection broadly rounded, entire (Fig. <xref ref-type="fig" rid="F29">29A</xref>); supra antennal surface smooth, completely delimited by step-like margin, 1.7× as high as wide; discal area reduced to a smooth crescentic surface above the supra antennal one; rest of the frons with moderately large setiferous punctures (Fig. <xref ref-type="fig" rid="F29">29A</xref>); gena areolate (Fig. <xref ref-type="fig" rid="F28">28A</xref>); preorbital, suborbital and postorbital grooves well impressed, the first one smooth, while the others areolate; postorbital carina joining genal carina at a level slightly below ventral edge of eye; outline of frons hardly and regularly convex in dorsal view; flagellum strongly clavate, 0.96× as long as head width (Fig. <xref ref-type="fig" rid="F29">29B</xref>); the two basal flagellomeres subquadrate, lacking <abbrev xmlns:xlink="http://www.w3.org/1999/xlink" xlink:title="multiparous plate sensilla" id="ABBRID0EYEBI" xlink:type="simple">MPS</abbrev>; clava bi-segmented (Fig. <xref ref-type="fig" rid="F29">29B</xref>); pronotum and mesonotum densely and regularly punctured (Fig. <xref ref-type="fig" rid="F28">28B</xref>); pronotal collar rounded on dorsum (Fig. <xref ref-type="fig" rid="F28">28B</xref>); propodeal surface with numerous secondary rugae, with fusiform median areola not quite reaching the truncate adpetiolar areola (Fig. <xref ref-type="fig" rid="F28">28B</xref>). Fore wing (Fig. <xref ref-type="fig" rid="F29">29C</xref>) with strongly reduced venation, only base of <abbrev xmlns:xlink="http://www.w3.org/1999/xlink" xlink:title="submarginal vein" id="ABBRID0EQFBI" xlink:type="simple">SMV</abbrev> present; apical half of wing membrane with scattered setae on underside; metacoxa with nearly smooth and flattened outer dorsal side; metafemur with seven or eight widely spaced teeth following the stout basal one on ventral margin (Fig. <xref ref-type="fig" rid="F30">30B</xref>); metatibial process only delimited on inner side along the short tarsal groove, the latter approximately one third, the rest of the process is visible as being sparsely and finely setose, the setation not concealing the integument surface there (Fig. <xref ref-type="fig" rid="F30">30A</xref>); sub-basal prominence vestigial, hardly visible, with a single denticle (Fig. <xref ref-type="fig" rid="F30">30A</xref>); metasomal petiole 2.8–3.0× as long as wide, 0.6× as long as dorsal length of <abbrev xmlns:xlink="http://www.w3.org/1999/xlink" xlink:title="gastral tergite" id="ABBRID0EAGBI" xlink:type="simple">Gt</abbrev><sub>1</sub>, and 0.40–0.45× as long as gaster (Fig. <xref ref-type="fig" rid="F28">28B</xref>); the area between sublateral ridges on petiole flat and rough, with hardly indicated longitudinal median carina at base and apex, absent medially (Fig. <xref ref-type="fig" rid="F28">28A, B</xref>); Gaster 1.8× as long as high (Fig. <xref ref-type="fig" rid="F28">28A</xref>).</p><fig id="F28" position="float" orientation="portrait"><object-id xmlns:xlink="http://www.w3.org/1999/xlink" content-type="doi" xlink:type="simple">10.3897/zookeys.979.52059.figure28</object-id><object-id xmlns:xlink="http://www.w3.org/1999/xlink" content-type="arpha" xlink:type="simple">412A1835-A3B1-56EA-B4CD-488640DCEAA5</object-id><label>Figure 28.</label><caption><p><italic><tp:taxon-name><tp:taxon-name-part taxon-name-part-type="genus" reg="Epitranus">Epitranus</tp:taxon-name-part> <tp:taxon-name-part taxon-name-part-type="species" reg="torymoides">torymoides</tp:taxon-name-part></tp:taxon-name></italic> (Risbec) (female) <bold>A, B</bold> habitus (lateral and dorsal views respectively).</p></caption><graphic xmlns:xlink="http://www.w3.org/1999/xlink" xlink:href="zookeys-979-035-g028.jpg" position="float" orientation="portrait" xlink:type="simple" id="oo_467109.jpg"><uri content-type="original_file" xlink:type="simple">https://binary.pensoft.net/fig/467109</uri></graphic></fig><p><bold><italic>Male</italic></bold>. Differs from female in the following: flagellum and metasomal petiole darker, dark brown to black, the latter reddish brown posteriorly; metasoma with black tint dorsally; anellus transverse; flagellum slender, <abbrev xmlns:xlink="http://www.w3.org/1999/xlink" xlink:title="first funicular segments" id="ABBRID0ESHBI" xlink:type="simple">F1</abbrev> ca. 2× as long as wide, 1.28–1.30× as long as each of <abbrev xmlns:xlink="http://www.w3.org/1999/xlink" xlink:title="second funicular segments" id="ABBRID0EWHBI" xlink:type="simple">F2</abbrev> and <abbrev xmlns:xlink="http://www.w3.org/1999/xlink" xlink:title="seventh funicular segments" id="ABBRID0E1HBI" xlink:type="simple">F7</abbrev>; petiole with a complete median carina.</p><fig id="F29" position="float" orientation="portrait"><object-id xmlns:xlink="http://www.w3.org/1999/xlink" content-type="doi" xlink:type="simple">10.3897/zookeys.979.52059.figure29</object-id><object-id xmlns:xlink="http://www.w3.org/1999/xlink" content-type="arpha" xlink:type="simple">7A0FD52F-FBD3-57EA-A705-6043D239201D</object-id><label>Figure 29.</label><caption><p><italic><tp:taxon-name><tp:taxon-name-part taxon-name-part-type="genus" reg="Epitranus">Epitranus</tp:taxon-name-part> <tp:taxon-name-part taxon-name-part-type="species" reg="torymoides">torymoides</tp:taxon-name-part></tp:taxon-name></italic> (Risbec) (female) <bold>A</bold> head (frontal view) <bold>B</bold> antennal pedicel and flagellum <bold>C</bold> fore wing (part of wing membrane magnified).</p></caption><graphic xmlns:xlink="http://www.w3.org/1999/xlink" xlink:href="zookeys-979-035-g029.jpg" position="float" orientation="portrait" xlink:type="simple" id="oo_467110.jpg"><uri content-type="original_file" xlink:type="simple">https://binary.pensoft.net/fig/467110</uri></graphic></fig></tp:treatment-sec><tp:treatment-sec sec-type="host" id="SECID0E3IBI"><title>Hosts.</title><p>Unknown.</p></tp:treatment-sec><tp:treatment-sec sec-type="material" id="SECID0EBJBI"><title>Material examined.</title><p>1♀: Kingdom of Saudi Arabia, Al-Baha, Al Mikhwa, Shada Al-Ala Natural Reserve [<named-content xmlns:xlink="http://www.w3.org/1999/xlink" content-type="dwc:verbatimCoordinates" xlink:type="simple"><named-content content-type="geo-json" specific-use="{&#34;type&#34;:&#34;Point&#34;,&#34;coordinates&#34;:[41.311122,19.843019]}" id="NCID0EKJBI" xlink:type="simple">19°50'34.87"N, 41°18'40.04"E</named-content></named-content>, 1686 m], sweeping net, 5.V.2015, leg. Ahmed M. Soliman [<abbrev xmlns:xlink="http://www.w3.org/1999/xlink" xlink:title="Efflatoun’s Collection" id="ABBRID0EPJBI" xlink:type="simple">EFC</abbrev>]; 1♂: Kingdom of Saudi Arabia, Asir, Muhayil, Wadi Sabean [<named-content xmlns:xlink="http://www.w3.org/1999/xlink" content-type="dwc:verbatimCoordinates" xlink:type="simple"><named-content content-type="geo-json" specific-use="{&#34;type&#34;:&#34;Point&#34;,&#34;coordinates&#34;:[42.127500,18.298056]}" id="NCID0EWJBI" xlink:type="simple">18°17'53"N, 42°07'39"E</named-content></named-content>, 775 m], Sucking device, 10.II.2016, leg. A. Al-Ansi [<named-content xmlns:xlink="http://www.w3.org/1999/xlink" content-type="dwc:institutional_code" xlink:type="simple">KSMA</named-content>]; 7♀&amp;1♂: Kingdom of Saudi Arabia, Asir, Muhayil, Wadi Heli [<named-content xmlns:xlink="http://www.w3.org/1999/xlink" content-type="dwc:verbatimCoordinates" xlink:type="simple"><named-content content-type="geo-json" specific-use="{&#34;type&#34;:&#34;Point&#34;,&#34;coordinates&#34;:[42.032242,18.502961]}" id="NCID0EDKBI" xlink:type="simple">18°30'10.66"N, 42°01'56.07"E</named-content></named-content>, 450 m], sweeping net, 23.X.2016, leg. Ahmed M. Soliman [<named-content xmlns:xlink="http://www.w3.org/1999/xlink" content-type="dwc:institutional_code" xlink:type="simple">KSMA</named-content>]; 1♂: Kingdom of Saudi Arabia, Jazan, Damad, Al Shuqayri [<named-content xmlns:xlink="http://www.w3.org/1999/xlink" content-type="dwc:verbatimCoordinates" xlink:type="simple"><named-content content-type="geo-json" specific-use="{&#34;type&#34;:&#34;Point&#34;,&#34;coordinates&#34;:[42.812467,17.127639]}" id="NCID0EQKBI" xlink:type="simple">17°07'39.50"N, 42°48'44.88"E</named-content></named-content>, 90 m], Sucking device, 12.V.2018, leg. Ahmed M. Soliman [<named-content xmlns:xlink="http://www.w3.org/1999/xlink" content-type="dwc:institutional_code" xlink:type="simple">KSMA</named-content>]; 1♀: Saudi Arabia, Asir, Abha, Garf Raydah Natural Reserve [<named-content xmlns:xlink="http://www.w3.org/1999/xlink" content-type="dwc:verbatimCoordinates" xlink:type="simple"><named-content content-type="geo-json" specific-use="{&#34;type&#34;:&#34;Point&#34;,&#34;coordinates&#34;:[42.396017,18.194717]}" id="NCID0E4KBI" xlink:type="simple">18°11'40.98"N, 42°23'45.66"E</named-content></named-content>, 1861 m], sweeping net, 12.IV.2019, leg. Ahmed M. Soliman [<named-content xmlns:xlink="http://www.w3.org/1999/xlink" content-type="dwc:institutional_code" xlink:type="simple">KSMA</named-content>].</p><fig id="F30" position="float" orientation="portrait"><object-id xmlns:xlink="http://www.w3.org/1999/xlink" content-type="doi" xlink:type="simple">10.3897/zookeys.979.52059.figure30</object-id><object-id xmlns:xlink="http://www.w3.org/1999/xlink" content-type="arpha" xlink:type="simple">02153F7E-BA8E-55C6-BAF5-58291741B8FE</object-id><label>Figure 30.</label><caption><p><italic><tp:taxon-name><tp:taxon-name-part taxon-name-part-type="genus" reg="Epitranus">Epitranus</tp:taxon-name-part> <tp:taxon-name-part taxon-name-part-type="species" reg="torymoides">torymoides</tp:taxon-name-part></tp:taxon-name></italic> (Risbec) (female) <bold>A, B</bold> hind leg, excluding coxa (outer and ventral views respectively).</p></caption><graphic xmlns:xlink="http://www.w3.org/1999/xlink" xlink:href="zookeys-979-035-g030.jpg" position="float" orientation="portrait" xlink:type="simple" id="oo_467111.jpg"><uri content-type="original_file" xlink:type="simple">https://binary.pensoft.net/fig/467111</uri></graphic></fig></tp:treatment-sec><tp:treatment-sec sec-type="distribution" id="SECID0EBMBI"><title>Distribution.</title><p>Côte d’Ivoire (<xref ref-type="bibr" rid="B31">Risbec 1953</xref>), Saudi Arabia (Al-Baha, Asir, and Jazan regions) (new record).</p><fig id="F31" position="float" orientation="portrait"><object-id xmlns:xlink="http://www.w3.org/1999/xlink" content-type="doi" xlink:type="simple">10.3897/zookeys.979.52059.figure31</object-id><object-id xmlns:xlink="http://www.w3.org/1999/xlink" content-type="arpha" xlink:type="simple">FDA7D359-AD39-573D-A199-A87203868F5D</object-id><label>Figure 31.</label><caption><p>Examples of the habitat where the <italic><tp:taxon-name><tp:taxon-name-part taxon-name-part-type="genus" reg="Epitranus">Epitranus</tp:taxon-name-part></tp:taxon-name></italic> species were collected <bold>A</bold> Shada Al-Ala Natural Reserve (Al-Baha) <bold>B</bold> Garf Raydah Natural Reserve (Asir) <bold>C</bold> Wadi Heli (Asir) <bold>D</bold> Dirab Station of Research (Riyadh).</p></caption><graphic xmlns:xlink="http://www.w3.org/1999/xlink" xlink:href="zookeys-979-035-g031.jpg" position="float" orientation="portrait" xlink:type="simple" id="oo_467112.jpg"><uri content-type="original_file" xlink:type="simple">https://binary.pensoft.net/fig/467112</uri></graphic></fig></tp:treatment-sec><ref-list><ref id="B31"><mixed-citation xmlns:xlink="http://www.w3.org/1999/xlink" xlink:type="simple"><person-group><name name-style="western"><surname>Risbec</surname><given-names>J</given-names></name></person-group> (<year>1953</year>) <article-title>Chalcidoides et proctotrupoides de l’Afrique occidentale Française (2<sup>e</sup> supplement).</article-title><source>Bulletin de l’Institut Français d’Afrique Noire</source><volume>15</volume>: <fpage>549</fpage>–<lpage>809</lpage>.</mixed-citation></ref></ref-list></tp:taxon-treatment>
